# Supplementary material for: Surface-induced water crystallisation driven by precursors formed in negative pressure regions
Source: Nat Commun. 2024 Jul 26;15:6083. doi: 10.1038/s41467-024-50188-1 (PMC11282091; doi:10.1038/s41467-024-50188-1)
Supplement: Supplementary file 6 — Source Data [file 41467_2024_50188_MOESM6_ESM.txt]

# Figure 1a
ITEM: TIMESTEP
2630000
ITEM: NUMBER OF ATOMS
3282
ITEM: BOX BOUNDS pp pp pp
-47.2 47.2
-47.2 47.2
-20 200
ITEM: ATOMS id type x y z
1 3 28.8133 -43.988 81.5534
2 3 2.99548 -29.7388 21.7769
3 3 20.6466 12.2099 85.123
4 3 -43.286 -23.6757 31.4769
5 3 -27.3199 45.6638 49.5515
6 3 -7.5399 30.2817 50.0061
7 3 -44.2942 34.0018 77.7383
8 3 41.2776 8.91656 65.5335
9 3 15.1477 -42.215 83.9879
10 3 -4.29039 -0.939399 80.9664
11 3 -25.1085 -17.4864 13.4179
12 3 42.6234 -5.06383 37.1804
13 3 -44.4078 -39.3613 41.7953
14 3 -26.4553 34.903 80.4296
15 3 11.1453 0.431606 87.9801
16 3 -3.36231 -39.5447 77.1724
17 3 -37.6862 -12.7026 50.158
18 3 7.05504 -7.65731 55.6371
19 3 10.3948 10.627 10.74
20 3 -36.507 7.41162 76.3336
21 3 46.1971 31.4765 21.4294
22 3 39.8681 4.50761 31.6149
23 3 42.8438 29.5281 15.697
24 3 20.9115 5.67723 75.6766
25 3 24.5304 -33.5812 31.3885
26 3 45.5421 -38.3476 66.6516
27 3 40.8047 -11.7135 86.8751
28 3 20.0685 -24.8705 85.1741
29 3 29.0485 -8.36188 72.1208
30 3 -11.7369 -46.4222 11.8614
31 3 -5.69302 -15.6922 85.2199
32 3 -30.7357 5.25119 26.8272
33 3 -0.629195 -44.417 35.3724
34 3 18.6773 -1.81292 62.7092
35 3 0.189251 30.7774 78.6053
36 3 -32.8414 -27.0515 84.7865
37 3 -31.1054 -11.1374 39.9817
38 3 21.0078 -46.8708 12.7731
39 3 -22.6888 -22.6378 26.6495
40 3 44.2875 -27.8388 38.8463
41 3 -42.5242 -21.9493 88.3608
42 3 16.0132 12.0567 55.0324
43 3 -39.3596 -13.5749 44.6473
44 3 -29.9318 -9.87541 25.4697
45 3 -15.0573 -25.3727 75.4975
46 3 16.3096 35.259 81.3637
47 3 -13.6027 -9.46759 28.7517
48 3 1.73767 -5.83305 28.2387
49 3 -13.4554 38.4721 56.1767
50 3 39.4841 3.83342 51.5819
51 3 23.6389 -31.9889 20.311
52 3 19.2077 27.3994 42.5487
53 3 -25.8222 6.24041 45.6328
54 3 23.3519 8.3663 85.2152
55 3 -22.6872 -22.9574 43.0368
56 3 28.3683 27.4222 56.2573
57 3 -36.8606 -5.192 37.6906
58 3 21.6066 11.9396 70.843
59 3 -37.6029 18.0606 22.7111
60 3 -12.6445 -12.2073 44.9647
61 3 -17.8633 33.296 76.8549
62 3 -35.3672 -17.7615 38.0538
63 3 -42.2262 -14.8572 35.8959
64 3 -17.5572 -36.9028 37.4372
65 3 -22.9089 14.4661 39.2322
66 3 36.353 9.04546 13.762
67 3 -16.038 6.84395 72.5475
68 3 -46.899 -11.6743 73.9249
69 3 33.2737 4.6723 77.731
70 3 -38.5599 29.8274 89.0869
71 3 29.5807 25.6473 78.1151
72 3 -7.92062 39.5566 25.3788
73 3 27.1888 21.2978 77.2538
74 3 -32.128 42.7735 84.0376
75 3 -7.50461 -17.14 43.3314
76 3 -41.9059 36.2329 75.2718
77 3 -17.0706 -31.2932 43.543
78 3 -28.0526 10.5586 36.7257
79 3 -6.82188 13.2284 66.3567
80 3 -7.52275 0.613043 67.9629
81 3 -13.5462 43.6854 16.4376
82 3 -5.41934 -27.848 87.6548
83 3 5.96935 -4.12823 46.537
84 3 45.5888 27.5298 18.2187
85 3 -15.9023 -14.1788 70.1191
86 3 -4.84735 20.8157 10.3995
87 3 -21.9213 -32.9048 36.0897
88 3 -43.2298 -19.6819 45.3946
89 3 15.3404 1.69155 11.3192
90 3 -39.3928 -17.3149 77.8736
91 3 -27.2919 -7.51608 56.461
92 3 -16.916 -13.2062 11.2564
93 3 -1.89716 -28.4965 77.1646
94 3 8.59562 28.8191 53.3016
95 3 22.7838 36.7601 68.2552
96 3 12.5377 -44.8458 57.4471
97 3 16.9888 10.7619 70.9947
98 3 -29.3387 45.4877 53.65
99 3 15.1857 24.5561 36.6508
100 3 -35.0372 -19.3974 35.8042
101 3 39.1996 37.5782 33.741
102 3 7.73253 -7.67321 49.0493
103 3 27.4781 10.4071 83.0859
104 3 -22.2362 39.9654 19.2861
105 3 30.9598 4.69258 51.7326
106 3 38.9643 17.8293 78.7055
107 3 3.8029 -4.55385 17.958
108 3 7.43895 -26.6547 53.6384
109 3 24.2509 41.1768 78.5876
110 3 30.9061 -32.6026 85.7412
111 3 -17.6844 -23.4121 39.2173
112 3 9.99961 -25.6412 72.7333
113 3 -25.3214 -25.9336 46.9266
114 3 -41.1376 6.37886 57.5745
115 3 16.2127 7.11709 21.5122
116 3 45.7221 -18.7891 83.4428
117 3 -41.5969 -18.6173 32.5029
118 3 25.158 11.3102 79.5852
119 3 8.07563 -46.5985 29.1419
120 3 -26.0864 36.1898 48.5539
121 3 31.3942 -5.75577 32.8494
122 3 -3.1824 13.0911 74.0906
123 3 -24.6899 -16.6216 67.4108
124 3 32.9878 11.9898 20.3011
125 3 26.0717 26.8211 12.0113
126 3 -4.28617 -25.8315 86.4737
127 3 10.4621 -25.3812 19.0296
128 3 -14.5358 -38.0874 80.8223
129 3 13.2478 -39.4327 40.5115
130 3 -16.6309 -24.7642 47.1181
131 3 42.5169 -31.7276 61.8032
132 3 32.4408 29.8688 45.4371
133 3 12.6074 -8.3671 43.9091
134 3 -21.1962 -24.4533 24.9836
135 3 -30.6109 -31.4744 31.9031
136 3 35.899 -43.8563 22.027
137 3 -5.715 -16.5156 52.634
138 3 -20.3976 -9.5752 90.2
139 3 5.90851 9.84312 26.3174
140 3 -42.7966 -8.88197 44.0353
141 3 42.3036 -22.4625 76.7351
142 3 -41.5394 21.7789 46.6858
143 3 -2.74721 -36.9167 22.7887
144 3 12.7233 4.65272 44.1609
145 3 29.8664 19.3387 40.368
146 3 33.4321 4.27523 37.7413
147 3 16.8119 30.01 14.5411
148 3 -25.2463 -8.17754 78.7665
149 3 -12.3437 25.6263 17.7533
150 3 40.682 37.9878 47.9111
151 3 11.4486 -24.6204 16.4129
152 3 17.3086 -8.44825 20.7823
153 3 7.02789 -39.5841 52.5337
154 3 -7.51853 -45.7861 81.3615
155 3 -20.3059 28.919 47.7018
156 3 16.9478 13.5291 72.2284
157 3 -7.30008 15.9414 32.9643
158 3 44.3095 3.55156 32.6608
159 3 16.7394 -45.9413 51.4854
160 3 -45.0112 15.006 70.24
161 3 23.0515 42.0072 57.8238
162 3 36.6856 27.2332 88.4706
163 3 35.4846 -10.3143 71.3984
164 3 18.9167 10.9733 80.9741
165 3 17.7609 8.70718 72.7871
166 3 -38.5107 -36.9974 21.1325
167 3 39.5379 3.5443 23.7408
168 3 44.1251 26.8917 40.2222
169 3 24.5771 38.9919 50.6667
170 3 37.1197 -30.7591 75.5231
171 3 -45.4811 44.2154 77.5995
172 3 -31.7415 -37.4005 88.6018
173 3 -12.2832 17.1248 19.8488
174 3 -11.3174 2.38607 78.6064
175 3 13.2472 23.1388 48.0119
176 3 -19.9085 10.8317 37.2014
177 3 -17.2255 -27.806 75.1182
178 3 19.1536 35.0989 63.5641
179 3 -14.4563 -7.24288 84.3948
180 3 24.9754 42.3784 74.2691
181 3 2.972 -29.7547 34.5658
182 3 1.68647 -40.377 37.0784
183 3 -10.7541 -31.1059 64.1802
184 3 41.7907 10.8047 15.9324
185 3 -4.46788 -2.81261 66.9272
186 3 18.5301 -33.7189 72.6244
187 3 -4.54224 1.21582 31.7452
188 3 -17.3237 16.7501 33.1807
189 3 32.0542 14.2043 41.686
190 3 22.3323 13.6572 81.5357
191 3 9.1294 9.85169 88.8424
192 3 28.6798 -36.1301 42.79
193 3 -5.77784 -44.1481 60.683
194 3 41.4452 3.41777 14.6515
195 3 -14.2636 6.99578 60.0123
196 3 43.8273 -21.831 82.822
197 3 0.0778269 -37.071 53.2919
198 3 13.2576 16.7185 53.1487
199 3 29.9052 -10.3199 49.1789
200 3 -13.0385 33.5489 42.0443
201 3 3.56494 -27.6506 83.7562
202 3 -7.65391 -1.64938 37.4859
203 3 43.173 -2.64895 79.4893
204 3 -36.9843 3.49949 59.7856
205 3 31.2729 6.23411 87.26
206 3 21.5066 -0.0708912 27.08
207 3 39.6068 44.0154 20.7135
208 3 32.3075 2.511 47.9843
209 3 12.2031 37.2803 9.68194
210 3 -11.3441 -5.39565 47.2252
211 3 45.9706 -46.3318 33.8431
212 3 -15.0305 -42.0608 16.4572
213 3 -25.0673 17.8845 58.965
214 3 -14.6187 24.0806 29.7705
215 3 -18.178 20.7615 31.1844
216 3 20.3202 41.5067 63.2552
217 3 -10.556 -27.6437 22.679
218 3 28.3494 18.4537 54.4568
219 3 0.713579 -17.999 10.7319
220 3 -22.9968 -24.4939 54.9745
221 3 -27.9907 -18.3181 31.0702
222 3 -45.8011 -25.9713 43.2905
223 3 33.2026 -40.6191 53.4913
224 3 14.581 42.7749 38.4262
225 3 -16.5487 -4.44437 43.4447
226 3 28.504 35.1728 38.6523
227 3 35.6652 30.329 84.0872
228 3 10.0538 -37.5557 82.2794
229 3 -3.41182 -1.12404 76.6495
230 3 1.53003 -5.25684 33.6618
231 3 36.3116 25.5459 73.8094
232 3 37.9573 38.1537 26.1086
233 3 34.4911 45.6052 39.7683
234 3 14.6256 43.0422 24.2805
235 3 -22.1108 -22.3212 87.2983
236 3 9.01964 5.96363 45.8419
237 3 30.0513 5.64915 74.0853
238 3 -2.89357 -44.7583 60.603
239 3 -23.7346 -6.94593 59.743
240 3 1.9284 -40.2792 25.7123
241 3 -3.77479 -28.93 79.3068
242 3 37.2604 -39.135 23.6125
243 3 20.6808 -8.60397 79.4857
244 3 24.6796 -7.13412 73.9637
245 3 44.919 13.9896 68.3329
246 3 -11.9042 15.8791 30.9502
247 3 -24.563 -19.5429 11.5584
248 3 -19.5028 -41.9348 51.7277
249 3 -43.8395 31.5861 11.9874
250 3 45.2324 17.5406 22.7715
251 3 -10.0254 0.598109 59.5387
252 3 29.2101 28.2622 79.0597
253 3 11.7976 -11.1932 46.9772
254 3 -10.4953 -17.7639 22.3504
255 3 0.596018 3.10021 71.5015
256 3 21.0583 3.54929 77.3213
257 3 42.384 9.9963 87.4063
258 3 -9.23705 -39.4627 66.7445
259 3 37.9591 18.6874 11.2379
260 3 44.8467 -40.8873 39.5184
261 3 -36.4795 9.65723 74.5926
262 3 4.08003 46.7247 40.4152
263 3 14.8717 -23.0766 18.9931
264 3 -6.29686 -46.9483 50.8913
265 3 -11.5599 31.4747 39.5276
266 3 -37.5415 -5.11747 11.7587
267 3 -2.95715 -1.56153 57.5332
268 3 -46.5893 -23.4648 34.4941
269 3 36.2445 35.5798 31.109
270 3 -36.8848 -14.5624 59.9909
271 3 38.9832 -12.9707 23.1772
272 3 32.8248 5.60647 81.7545
273 3 -22.8543 -32.4229 38.573
274 3 44.7362 9.13746 61.2631
275 3 -24.6981 7.20303 75.2056
276 3 -18.4046 8.27598 58.1404
277 3 34.0352 -34.6315 68.3917
278 3 -27.463 9.19229 81.4734
279 3 21.1941 1.84397 63.3193
280 3 -38.451 33.1873 32.2913
281 3 35.5123 -28.0538 31.7066
282 3 33.3021 -15.8645 37.233
283 3 14.7938 -37.1374 54.7293
284 3 -42.4227 27.3261 36.5822
285 3 -41.0651 -14.69 20.2885
286 3 26.407 -43.7005 57.317
287 3 -45.1045 -26.0706 70.9029
288 3 21.8095 16.8938 30.9372
289 3 -13.5279 -41.6447 52.8826
290 3 -9.8428 3.13276 13.2485
291 3 11.8301 9.24432 72.9809
292 3 13.217 46.7219 40.2891
293 3 22.1439 -11.553 69.6017
294 3 31.9146 -30.0286 85.624
295 3 1.25597 -7.74899 34.9309
296 3 -27.6212 -42.2159 72.2198
297 3 -20.4532 25.2121 51.9766
298 3 -24.2347 27.6829 52.76
299 3 -0.501376 27.8746 68.9133
300 3 0.270185 -40.561 23.5477
301 3 -21.6181 19.1734 54.9
302 3 7.86693 43.9379 50.2663
303 3 27.6924 -22.2964 65.9365
304 3 35.9602 9.92294 75.8116
305 3 -14.9593 -10.4456 36.7936
306 3 23.5441 29.5243 50.2804
307 3 19.7497 -14.4257 18.5515
308 3 21.1127 -39.4086 70.2907
309 3 11.4277 32.1121 15.8501
310 3 -27.3813 -16.7908 68.2339
311 3 17.7273 32.7216 44.1291
312 3 21.6396 -3.56955 74.9619
313 3 -6.5455 11.4249 29.8566
314 3 16.7838 4.63604 74.8296
315 3 29.3228 26.3969 50.7778
316 3 -32.5572 -38.8532 60.034
317 3 -24.025 18.0018 63.4358
318 3 30.6418 -19.5533 25.5726
319 3 29.1588 1.59203 54.1297
320 3 4.80368 -22.1556 89.2473
321 3 -41.3817 43.9296 76.6856
322 3 -39.9438 -40.403 18.1204
323 3 22.7914 -2.52324 21.4243
324 3 10.3286 18.7228 17.1157
325 3 45.871 -23.2513 20.7655
326 3 -26.5391 -43.1244 54.9985
327 3 -8.70223 -1.21443 66.2837
328 3 -34.2791 23.4873 57.339
329 3 -39.6016 32.5802 27.3235
330 3 6.82222 -12.8836 51.0555
331 3 -37.8089 30.3843 47.6271
332 3 24.0821 9.46346 62.1198
333 3 20.5946 -6.16448 19.0395
334 3 45.851 -34.1157 22.6406
335 3 -36.6074 -41.5175 27.7233
336 3 10.798 21.5529 47.6673
337 3 -4.33104 42.9897 59.7943
338 3 10.6744 -15.3384 81.8006
339 3 35.6628 -41.2292 75.2009
340 3 -1.0674 0.945885 41.6156
341 3 0.359048 13.084 9.70636
342 3 19.8768 -16.8334 64.424
343 3 40.6367 -31.4731 68.1029
344 3 21.4331 -17.1497 36.5228
345 3 22.1149 32.1649 81.6229
346 3 -5.88115 23.8996 16.1313
347 3 -7.79321 -7.82521 45.7749
348 3 14.4442 -9.27232 77.7935
349 3 20.0247 38.7249 50.765
350 3 24.9431 25.8932 67.7364
351 3 25.9452 -43.2485 76.6226
352 3 33.8215 38.2612 69.3626
353 3 9.66991 46.6717 27.2621
354 3 13.0804 7.94599 42.5427
355 3 10.5106 31.1275 72.3561
356 3 25.5644 35.8874 81.4415
357 3 -27.2199 -8.36219 32.0306
358 3 13.8265 -45.1195 88.2279
359 3 21.0831 9.43403 80.8299
360 3 1.19906 -19.9518 15.061
361 3 15.095 -44.4423 21.3412
362 3 36.9617 -43.942 74.5953
363 3 47.0918 -28.4758 25.6498
364 3 -27.7865 -28.9615 89.2919
365 3 19.386 -37.9952 22.336
366 3 -34.5941 38.0247 46.3765
367 3 19.6019 10.7042 69.5748
368 3 23.904 43.9488 59.3171
369 3 -7.29606 9.91276 68.6372
370 3 -41.3372 -0.0503617 38.1371
371 3 -41.1101 5.98541 12.6976
372 3 29.923 -14.5738 43.0513
373 3 36.6404 33.233 67.22
374 3 -35.5211 -3.24382 33.3383
375 3 1.86297 10.107 54.5857
376 3 -6.23164 11.9251 88.5349
377 3 -34.8225 -6.65158 32.9237
378 3 -6.77871 8.69816 76.2484
379 3 36.5396 23.1178 11.1707
380 3 16.0914 1.98593 81.926
381 3 -26.3261 45.8451 12.682
382 3 -45.5887 -23.5464 69.5071
383 3 16.1811 44.8738 37.0165
384 3 12.9683 8.9666 77.6711
385 3 -22.5263 -19.4183 87.3187
386 3 -46.6117 -47.1407 41.8329
387 3 -8.40072 44.6765 22.7415
388 3 -25.2018 -7.99997 40.0787
389 3 3.46229 -33.7319 40.1394
390 3 20.1659 29.313 38.4269
391 3 -14.4374 -2.5211 85.0661
392 3 -40.7833 3.75222 57.5541
393 3 5.32705 47.0447 37.7469
394 3 30.3547 -20.3188 69.4481
395 3 -35.8104 46.2869 42.2511
396 3 13.8505 -12.5073 12.8005
397 3 -41.0905 -32.49 49.3209
398 3 -14.4878 45.2389 89.5661
399 3 -25.9835 17.6223 37.2511
400 3 28.4357 0.599121 51.3409
401 3 26.6049 29.1498 19.8702
402 3 38.0603 16.2823 30.9352
403 3 2.17133 40.8195 29.277
404 3 -46.5062 -44.1535 74.4873
405 3 3.15056 3.8084 56.9831
406 3 3.5438 8.59818 78.648
407 3 25.7855 -16.4746 45.8722
408 3 45.773 14.3375 79.3629
409 3 -28.8734 6.88528 11.5534
410 3 15.2754 -22.3614 42.1528
411 3 -21.6625 -0.466647 39.0626
412 3 1.97532 3.55821 9.20888
413 3 -42.1766 -34.5455 63.8247
414 3 7.86628 7.30404 47.957
415 3 22.6231 7.90734 71.009
416 3 14.741 34.2039 59.6126
417 3 -3.13808 43.1892 77.9828
418 3 -22.011 -26.956 24.4331
419 3 -22.5205 -45.9868 76.4919
420 3 -19.41 -25.9172 88.8748
421 3 29.2179 -32.1593 48.0422
422 3 -42.2455 11.1972 80.1912
423 3 17.2338 -31.474 68.6311
424 3 34.1403 -4.49935 57.7242
425 3 8.00503 32.1649 16.8586
426 3 11.7559 -7.80532 38.3804
427 3 -30.694 28.7544 82.7166
428 3 -28.0236 21.2985 51.3964
429 3 5.16036 0.49243 12.5615
430 3 -43.9007 -21.1119 85.9369
431 3 11.553 -16.2188 34.8129
432 3 20.9748 14.3256 72.1484
433 3 29.1918 -29.581 34.8106
434 3 27.781 9.66071 71.0705
435 3 22.9549 13.9647 67.3083
436 3 11.3516 -13.6545 38.9208
437 3 41.7109 -40.6991 65.8427
438 3 -39.0382 32.5927 43.9938
439 3 -20.6523 7.28781 62.537
440 3 -1.62793 -30.2916 26.6635
441 3 -19.3261 26.8248 70.3989
442 3 -14.1213 -43.8358 47.3129
443 3 11.6813 -39.6501 84.8363
444 3 43.9196 -11.0245 64.9365
445 3 13.9725 1.38934 80.0096
446 3 33.4844 -12.544 27.4212
447 3 -10.9813 45.7789 22.8543
448 3 26.5097 40.5816 38.482
449 3 -46.9633 4.94752 61.798
450 3 -41.2834 -41.7702 56.7132
451 3 22.7688 43.6355 12.9121
452 3 -10.0519 -29.754 26.8257
453 3 -36.2288 45.162 25.3998
454 3 17.8449 35.5684 11.2063
455 3 -37.6735 9.52211 63.2447
456 3 36.5206 7.54395 39.626
457 3 19.6687 9.20238 43.5173
458 3 18.5165 1.65445 80.5063
459 3 -14.6323 17.2316 67.408
460 3 -24.4646 -11.497 82.4599
461 3 1.85821 38.3405 30.3427
462 3 0.0653308 -12.7854 21.2687
463 3 36.1242 23.2378 14.0735
464 3 2.92284 -23.6125 72.7089
465 3 25.9446 -15.5812 35.239
466 3 24.7698 45.4434 67.3666
467 3 -8.67709 14.5656 86.1902
468 3 29.2885 -45.7224 79.4883
469 3 -43.7324 44.1905 43.0021
470 3 -40.5834 -45.8376 29.5611
471 3 -47.0496 4.37635 78.0792
472 3 -11.6987 42.0275 10.853
473 3 18.2886 16.4896 75.1139
474 3 8.61257 -4.37249 46.1829
475 3 37.0979 -2.08721 85.9217
476 3 12.3997 11.7057 72.0571
477 3 -7.66433 36.6411 77.3108
478 3 -14.2295 -14.4202 25.2377
479 3 26.5754 44.4549 62.949
480 3 -34.218 -5.55004 37.7054
481 3 -6.11271 -32.8149 89.2321
482 3 2.29068 11.4743 71.0139
483 3 14.1736 -40.088 42.8605
484 3 -1.66622 38.3509 80.2772
485 3 -40.3112 34.1817 47.5965
486 3 30.8337 12.5865 37.3901
487 3 -44.1367 15.5215 37.6208
488 3 -45.2774 12.7043 74.8343
489 3 -40.6904 -39.9349 15.0123
490 3 -46.105 -45.6993 76.5289
491 3 45.4397 -31.9308 78.6473
492 3 44.2016 -8.82761 63.4214
493 3 -0.132977 45.6356 60.3376
494 3 9.05398 12.5047 32.8261
495 3 -17.1004 22.8783 50.7023
496 3 44.2826 12.19 22.969
497 3 -7.06198 31.8192 53.6321
498 3 10.186 22.8445 88.4302
499 3 -14.3436 -34.4999 43.1861
500 3 36.6403 10.0014 41.1479
501 3 23.0423 19.4391 10.6175
502 3 -37.9495 42.9082 79.0954
503 3 -43.0417 6.5719 90.119
504 3 8.24301 26.0267 52.955
505 3 17.0788 37.7991 64.6689
506 3 -21.3037 42.6294 26.7441
507 3 -37.931 30.0763 43.5843
508 3 -43.9386 -10.039 60.1711
509 3 32.3634 -36.6377 56.9294
510 3 -32.977 -23.0794 59.0554
511 3 15.0934 9.92306 69.3673
512 3 -0.651447 9.52127 65.2674
513 3 2.75133 -26.5397 81.1641
514 3 9.45249 -7.26562 21.0287
515 3 20.4106 -18.2972 50.2743
516 3 -33.7266 6.56743 68.0345
517 3 12.9351 -11.4191 81.4326
518 3 21.974 -23.9667 65.1874
519 3 40.2029 46.7364 70.595
520 3 35.5075 -6.31618 11.8668
521 3 10.1067 -45.6548 60.8379
522 3 -34.9635 -9.04715 70.9554
523 3 -3.75707 -8.14921 43.1819
524 3 -34.0203 -13.691 44.3209
525 3 -22.2488 -32.8871 23.0498
526 3 -28.0611 7.17203 30.6222
527 3 17.8584 43.8209 40.5477
528 3 -5.6245 3.03982 85.5044
529 3 -28.8143 -14.4036 64.6342
530 3 -19.7082 41.2653 17.6167
531 3 -34.7583 -25.2513 32.5911
532 3 4.99957 3.56119 42.7199
533 3 -12.5165 -0.50329 81.7565
534 3 -12.1173 12.7724 55.2274
535 3 -37.0989 21.6126 37.6185
536 3 46.822 3.43467 33.565
537 3 -31.2136 -10.685 34.6304
538 3 44.8903 -27.3514 46.0038
539 3 4.48532 -6.80453 29.6281
540 3 20.9312 -47.1221 71.3625
541 3 -39.2986 -25.8273 33.9355
542 3 25.9498 -14.6828 18.7974
543 3 -43.4433 3.80696 89.9521
544 3 18.1964 -13.1626 59.4004
545 3 11.7091 -22.5759 36.4025
546 3 39.6026 26.6993 12.0584
547 3 -40.3053 -18.4945 37.1593
548 3 22.7102 17.0477 23.5459
549 3 -36.0458 41.0894 23.5962
550 3 -17.7607 -26.3757 40.5276
551 3 22.7442 22.8007 79.3036
552 3 32.6573 23.8767 12.016
553 3 -20.52 -38.1343 19.5296
554 3 16.3121 45.5848 56.8237
555 3 -38.0245 35.3457 13.128
556 3 29.6397 14.8539 42.2927
557 3 -7.26632 -19.0729 82.5851
558 3 29.7947 -35.2707 27.4776
559 3 -0.989764 -2.97024 13.3166
560 3 -28.9362 41.5418 37.8329
561 3 36.9889 31.8936 61.4401
562 3 17.4894 -3.25585 17.7986
563 3 5.5157 -29.8991 83.5549
564 3 30.7166 1.04428 26.7072
565 3 -15.8037 -14.6566 13.2988
566 3 33.9414 -42.7229 25.5762
567 3 -46.0816 10.768 84.6741
568 3 34.1278 44.0832 35.4401
569 3 37.1512 25.8371 10.8998
570 3 22.0078 21.4754 61.5336
571 3 42.2733 -41.3898 16.8951
572 3 -44.8885 24.0158 57.7018
573 3 -17.9163 -37.9731 52.7683
574 3 13.2273 -11.1919 49.2915
575 3 18.0225 5.86263 79.9281
576 3 27.7811 -5.93162 33.5027
577 3 -26.2035 13.7923 35.0453
578 3 -11.2918 -29.7366 24.3824
579 3 -2.91177 -44.2258 69.6398
580 3 29.8725 4.67397 71.3608
581 3 -2.62457 -0.562133 25.9565
582 3 44.8852 -26.9331 41.2558
583 3 -18.6823 -39.3984 45.7308
584 3 -13.6654 -39.2529 87.2338
585 3 29.0893 -35.1195 40.086
586 3 -25.1219 -40.2433 86.9273
587 3 -0.962185 41.4932 77.1848
588 3 -7.49646 -21.3025 45.4903
589 3 -14.4205 36.5818 72.2534
590 3 -44.7116 -43.9314 33.8772
591 3 23.5138 -12.6394 19.3747
592 3 12.8723 -6.17662 60.7003
593 3 19.3732 12.5125 49.1172
594 3 22.8423 -24.6948 27.0719
595 3 2.81486 -22.0955 76.8018
596 3 -26.0766 20.211 23.516
597 3 2.00238 12.311 88.588
598 3 9.74226 -46.2189 46.7146
599 3 -9.62025 12.6599 56.2802
600 3 -36.9625 4.37341 32.0712
601 3 -43.3764 -10.6201 81.4351
602 3 3.60076 32.4568 43.3713
603 3 -44.833 0.100668 59.527
604 3 -35.6848 -39.3745 64.3587
605 3 -36.5311 32.3119 15.1349
606 3 4.71148 -4.50469 58.2353
607 3 10.4731 -27.6169 84.1275
608 3 -24.1593 23.8032 26.7355
609 3 -43.73 -37.1536 39.4167
610 3 -38.2295 1.41727 60.4626
611 3 21.4066 28.9413 22.4047
612 3 -23.0477 5.14095 79.5408
613 3 -4.69966 16.5673 88.5612
614 3 -5.7593 -25.0967 33.9135
615 3 15.1386 10.4155 86.8682
616 3 41.2658 -3.04407 77.7148
617 3 23.0811 20.6683 30.2081
618 3 4.6996 -2.96242 42.9502
619 3 13.1456 -25.5779 86.4362
620 3 14.1547 10.2195 50.6278
621 3 9.52936 -9.15881 88.3879
622 3 -20.1811 4.90242 10.9765
623 3 8.2514 -22.6559 80.4364
624 3 -46.7753 -21.6583 48.2476
625 3 -2.6941 3.75606 45.4141
626 3 -11.0403 45.5355 19.6591
627 3 -44.1801 25.9363 37.9137
628 3 -12.178 -22.0892 9.54334
629 3 -16.6962 -30.0129 40.5861
630 3 22.0769 -14.5407 20.2324
631 3 -40.4082 -20.2741 30.3992
632 3 35.0671 30.3211 45.7722
633 3 -28.016 25.4348 53.8049
634 3 4.18707 -34.9338 12.2352
635 3 35.9726 3.00239 80.3361
636 3 38.448 46.6627 34.5927
637 3 43.4735 -33.8032 11.8658
638 3 -43.7832 -25.2432 84.3116
639 3 -26.4965 28.052 87.3455
640 3 -8.13047 -17.239 80.6312
641 3 8.80885 18.9937 81.7229
642 3 -19.1842 -32.6589 36.4637
643 3 -43.2179 28.5553 56.4852
644 3 29.317 -16.8003 29.0037
645 3 -41.5402 16.2165 41.3713
646 3 -23.2804 5.20657 75.2843
647 3 11.4304 -24.7253 38.3929
648 3 -35.1186 -6.61662 41.9964
649 3 -21.6907 -38.5503 76.7542
650 3 31.5002 3.59694 59.4078
651 3 -14.3952 20.1278 66.0477
652 3 -37.6838 -17.0901 81.7966
653 3 -37.8932 3.48752 57.1826
654 3 -45.785 -46.3109 33.4911
655 3 -8.31699 2.51299 63.6426
656 3 -24.7336 -7.6182 44.5299
657 3 20.4139 -6.86331 60.1039
658 3 41.6238 46.6201 13.1096
659 3 39.2282 -6.58463 46.4304
660 3 25.5188 -36.9988 25.9719
661 3 -30.651 -29.2014 47.2912
662 3 20.3101 -6.8554 84.4939
663 3 -40.0464 -30.2185 37.2799
664 3 -18.573 28.1638 16.966
665 3 -35.8617 33.5896 12.9235
666 3 -39.9933 28.7165 22.6915
667 3 -6.57784 -7.39026 43.0513
668 3 39.6978 35.0424 14.2253
669 3 15.0548 11.0173 75.1616
670 3 0.850222 36.4425 47.2221
671 3 -14.056 -40.2239 50.5735
672 3 23.9116 -16.9876 48.1624
673 3 -44.333 46.7767 31.4957
674 3 4.47657 17.4475 55.7781
675 3 -14.524 4.75923 11.8794
676 3 47.1499 23.3118 39.7561
677 3 -30.7006 43.46 66.9576
678 3 0.548755 11.6133 75.3979
679 3 -45.373 -37.588 64.4297
680 3 34.5247 22.5798 66.2672
681 3 43.0747 40.5856 18.5739
682 3 34.0944 -17.9903 35.5911
683 3 9.26243 5.4106 41.292
684 3 -23.4642 21.7943 51.9713
685 3 -12.1065 12.1268 82.2403
686 3 13.591 1.00461 47.7176
687 3 37.0296 36.4341 79.94
688 3 -43.4393 42.8721 12.7679
689 3 -14.5961 18.1359 38.8125
690 3 -32.169 -6.81454 23.7567
691 3 40.2165 -42.8622 15.332
692 3 28.7063 47.0333 65.7952
693 3 33.9686 -38.5395 85.1807
694 3 12.5703 -46.3965 59.6059
695 3 2.17222 -21.8215 22.5632
696 3 -2.12507 41.8175 67.235
697 3 -37.4489 -31.7175 15.3625
698 3 -29.2485 -15.2194 67.4226
699 3 37.4719 40.1827 41.312
700 3 -9.77298 33.875 27.511
701 3 -7.10328 39.2006 12.5808
702 3 -45.6052 -39.1946 48.8547
703 3 -18.0767 17.4085 42.7102
704 3 -10.181 39.167 82.3825
705 3 -28.7605 -32.3835 30.1345
706 3 -23.9638 13.2828 26.3238
707 3 15.308 -17.0964 32.268
708 3 42.2149 22.3878 89.4729
709 3 27.8428 -17.657 40.8814
710 3 -47.1631 14.4114 73.8955
711 3 -22.2717 32.5372 52.8353
712 3 25.3531 6.7825 9.65116
713 3 24.5731 4.00596 89.4295
714 3 -17.0866 19.7109 10.7697
715 3 0.646938 -6.99558 88.1669
716 3 -38.35 -36.9669 18.537
717 3 -46.4721 38.0058 16.2032
718 3 9.01284 -11.8328 47.5884
719 3 21.1809 -37.1146 76.3722
720 3 8.05141 5.61036 17.3987
721 3 -37.8279 13.439 70.9549
722 3 -1.73816 9.07551 31.822
723 3 -46.6575 -42.8139 79.5443
724 3 18.5533 41.6623 12.7754
725 3 -36.1104 20.7367 80.1228
726 3 -0.932292 -45.3969 37.9227
727 3 1.80241 3.71373 59.4072
728 3 -36.0144 -37.8588 17.377
729 3 29.5262 6.61859 25.1474
730 3 42.4568 -7.45621 35.564
731 3 -12.132 -46.0575 43.7969
732 3 -11.6196 13.9831 78.5464
733 3 4.62088 45.783 20.9771
734 3 18.0652 3.27045 90.1809
735 3 -15.1889 37.1388 67.9316
736 3 20.592 -2.30651 46.5414
737 3 3.46342 38.5189 65.5076
738 3 -19.866 24.1157 44.6326
739 3 -17.9213 -38.2545 19.8245
740 3 46.3067 -46.7564 69.1787
741 3 -17.2568 31.8156 25.9049
742 3 46.3259 44.6864 60.0097
743 3 -1.35113 11.4412 73.6208
744 3 -15.2042 40.1491 75.8591
745 3 -24.7003 12.1634 87.5462
746 3 46.9734 -8.26258 63.4704
747 3 -39.2387 30.4416 29.1792
748 3 20.6957 27.0667 15.7627
749 3 -38.3794 6.89302 26.7025
750 3 41.7636 34.1392 10.0324
751 3 37.0893 -14.8267 29.6912
752 3 5.90559 45.3159 48.9495
753 3 27.9539 23.3956 23.316
754 3 -32.5389 -20.922 65.2077
755 3 -39.6802 -3.80782 39.5638
756 3 12.2254 -23.7283 82.6624
757 3 42.2045 -2.95219 46.9851
758 3 -13.1524 -46.1466 62.4506
759 3 -38.1458 -39.4052 64.5725
760 3 39.3093 -28.9382 42.5573
761 3 37.6875 -44.5927 68.1544
762 3 -12.9252 -46.9799 89.0557
763 3 8.55356 -30.6489 73.8548
764 3 4.6502 7.6266 58.2099
765 3 -8.57542 0.670816 12.7082
766 3 43.3856 10.3056 83.446
767 3 22.6622 -14.8272 66.5602
768 3 4.04318 -32.2953 12.9164
769 3 15.2983 -30.5335 18.1081
770 3 -17.3351 -31.106 54.639
771 3 -19.0151 -29.9389 67.9547
772 3 -27.257 -44.181 70.2328
773 3 -3.70057 39.9857 81.1469
774 3 -46.2599 21.0396 73.0298
775 3 12.015 43.2475 23.9884
776 3 20.0332 -1.4219 65.3518
777 3 -7.70395 -10.023 52.6682
778 3 -33.6632 6.29266 29.7716
779 3 -11.5414 46.3524 77.3663
780 3 -24.5897 -17.5428 79.5081
781 3 -14.4223 -46.8523 80.2468
782 3 20.6163 2.56101 23.7962
783 3 31.6973 -24.4976 25.4669
784 3 -45.1485 -31.117 80.3117
785 3 -19.2258 -46.9614 14.0016
786 3 31.8992 5.27709 10.5188
787 3 -43.5384 -0.261232 43.3299
788 3 -28.8422 29.5202 60.5135
789 3 11.4507 6.00618 50.2613
790 3 46.4359 29.5036 12.7585
791 3 -38.9302 -46.0495 36.4315
792 3 -12.4679 -13.0106 26.5083
793 3 39.1851 -11.1149 80.0768
794 3 14.3001 -16.4197 17.7546
795 3 -44.2881 -2.69553 22.4867
796 3 -36.6614 -14.9193 83.0178
797 3 -27.1151 40.5735 23.1743
798 3 15.6318 25.9942 9.15923
799 3 -8.49304 22.3605 17.1828
800 3 31.5888 18.1781 78.0901
801 3 28.7346 -35.6697 83.8693
802 3 -13.9745 2.35164 60.1521
803 3 -0.314412 35.5019 13.5689
804 3 2.96804 -21.6597 46.0366
805 3 -34.2092 7.91591 82.3212
806 3 34.3138 -45.2011 78.3902
807 3 42.0144 -3.08946 41.4125
808 3 -25.3588 -35.5098 44.2834
809 3 39.1788 19.699 45.9714
810 3 -39.2029 -38.8145 79.652
811 3 -5.55109 -21.2746 65.6005
812 3 -42.0876 -36.6226 43.4724
813 3 23.2387 -9.09649 50.8153
814 3 14.7576 -38.5874 34.5832
815 3 31.8617 24.7089 56.1972
816 3 21.6725 -1.0215 17.4141
817 3 -45.9635 13.6425 82.463
818 3 -36.8573 22.5682 11.987
819 3 -43.0694 40.3064 49.4875
820 3 39.3365 4.22693 56.5608
821 3 18.9639 39.3221 63.0136
822 3 30.356 25.4681 88.1448
823 3 -17.4103 27.633 59.0371
824 3 7.64154 -2.56473 62.198
825 3 6.91384 -35.4514 12.2009
826 3 -33.9433 6.3167 76.7763
827 3 -26.7051 -6.91514 81.9698
828 3 36.252 41.5373 55.5334
829 3 32.3179 28.0563 83.8043
830 3 -42.4867 24.0707 88.5987
831 3 -7.704 38.0112 41.2394
832 3 7.04886 -20.3211 71.1363
833 3 34.7691 16.465 81.3404
834 3 -40.3184 -24.9767 22.8714
835 3 4.40132 -39.6665 25.2809
836 3 -45.353 -44.0143 38.0467
837 3 8.99046 -3.32189 85.615
838 3 6.32324 -40.9994 37.6252
839 3 -1.45385 18.4761 10.9805
840 3 -24.4627 -46.3654 25.2149
841 3 -39.1296 19.7154 48.9691
842 3 21.1675 -37.0823 58.5821
843 3 34.1357 33.534 72.7189
844 3 5.08238 17.3906 24.1316
845 3 29.4877 33.8607 23.3636
846 3 40.4698 29.0835 10.9031
847 3 -15.1772 31.7198 37.8189
848 3 -19.8219 24.6135 54.564
849 3 3.3626 29.6943 43.6331
850 3 -1.74217 -7.1626 86.2966
851 3 43.9959 -25.4131 54.5865
852 3 16.0346 30.5557 50.8731
853 3 -26.1612 27.4387 57.1088
854 3 21.5964 34.4476 73.3804
855 3 -46.5843 -38.308 62.1345
856 3 42.8196 -37.9237 87.1172
857 3 -41.7731 12.8422 31.2044
858 3 24.7345 21.7915 43.5142
859 3 8.42905 -41.9495 24.4559
860 3 44.5105 -43.0621 56.6627
861 3 -33.6326 -26.5053 21.113
862 3 1.62479 3.6678 32.8779
863 3 13.7064 7.69282 72.1759
864 3 -33.981 -37.986 84.899
865 3 -11.9522 1.76913 65.7493
866 3 -15.8245 21.1075 18.2553
867 3 -13.9525 42.9959 54.5464
868 3 5.42325 -24.586 71.5147
869 3 24.4579 22.271 81.2965
870 3 -13.95 28.732 33.2741
871 3 42.6237 -35.6353 30.4222
872 3 8.36272 18.1594 39.4297
873 3 6.65851 4.75929 65.8032
874 3 11.3886 -36.3591 73.3116
875 3 -46.9942 -12.9739 71.5055
876 3 -38.6854 23.3567 29.4437
877 3 -2.04007 -43.6644 13.6225
878 3 -38.4566 0.473568 26.8746
879 3 -31.8542 -8.76494 12.5456
880 3 -8.77884 17.5556 34.6498
881 3 10.0228 -28.4673 25.2592
882 3 -39.0976 40.3354 75.5517
883 3 -25.0348 -5.7237 84.2988
884 3 36.0557 -33.0122 11.9883
885 3 -41.8953 9.51114 78.1029
886 3 -39.1258 23.3538 60.4105
887 3 -1.33093 -6.40977 15.2206
888 3 20.1533 -14.2369 44.1374
889 3 33.3616 -11.9297 30.29
890 3 -40.3706 -0.834783 41.2124
891 3 35.9661 -0.50043 72.7553
892 3 31.2093 -10.2434 71.9972
893 3 18.5111 10.3459 88.2036
894 3 14.0362 38.7769 83.1753
895 3 32.8457 -11.7023 74.8475
896 3 -0.252721 -36.3341 22.3159
897 3 11.6407 32.8836 45.4689
898 3 -33.885 -6.87712 61.6534
899 3 36.7117 -31.5366 33.5798
900 3 37.283 -28.649 28.6455
901 3 18.4482 35.6383 25.4595
902 3 19.2641 -28.0904 26.6347
903 3 -41.9708 -17.4644 25.4364
904 3 -20.5922 5.72035 74.7993
905 3 -6.17913 12.9721 27.8395
906 3 -13.5558 -41.492 31.7395
907 3 -3.47238 -14.3459 18.5688
908 3 -39.8155 27.2886 81.6754
909 3 11.4797 -7.49713 22.7431
910 3 40.768 -40.5459 73.5603
911 3 -10.6259 -8.54822 26.5501
912 3 -28.4183 -2.90719 43.1215
913 3 -34.707 -20.033 54.5781
914 3 25.2043 -5.09025 45.6579
915 3 6.22415 -2.96495 49.0582
916 3 -7.339 0.0256052 64.1533
917 3 -16.6121 44.4539 74.6418
918 3 -9.33656 33.4117 86.8607
919 3 -0.41204 10.9859 77.7286
920 3 34.0824 23.2842 56.3735
921 3 -39.7026 10.9602 30.3372
922 3 9.82442 -36.785 23.0664
923 3 -32.6777 13.7164 38.3819
924 3 -1.34841 6.57242 31.5134
925 3 19.7212 -41.5458 69.9132
926 3 -17.1415 -41.5316 68.955
927 3 44.2312 -17.9908 87.6171
928 3 3.65758 -17.5592 80.4576
929 3 9.15907 45.5223 46.3813
930 3 -26.7152 45.0149 29.2271
931 3 -38.6481 5.8309 13.7623
932 3 15.2057 30.5104 87.798
933 3 -5.63429 -8.28632 31.9108
934 3 28.854 8.29546 75.217
935 3 -27.8622 25.3875 49.2112
936 3 13.3802 18.5117 20.8707
937 3 -34.6038 -12.6154 89.2884
938 3 -24.0104 -31.207 72.6756
939 3 -18.3072 -46.7939 67.1647
940 3 -31.6481 -2.63384 47.2338
941 3 13.5816 28.0553 8.82103
942 3 37.2576 24.5971 16.4496
943 3 -20.0721 29.4928 55.2016
944 3 36.9888 16.7775 41.2873
945 3 -44.2945 1.10802 56.3939
946 3 -44.9549 -14.4056 24.4384
947 3 2.43435 -16.0848 54.9725
948 3 -3.54506 -4.06856 42.6695
949 3 37.4005 42.6745 40.0661
950 3 18.4848 -16.6737 53.2867
951 3 -28.1185 -28.2119 31.0821
952 3 -25.4968 29.3396 51.3445
953 3 -33.7306 30.7927 89.0667
954 3 44.6984 -5.70111 54.0672
955 3 -36.6399 22.4633 60.89
956 3 -38.3004 33.6909 16.4658
957 3 -33.9217 39.3067 15.5383
958 3 -10.1927 28.2652 50.4286
959 3 23.4651 -31.1162 77.8239
960 3 -34.3793 -9.44901 61.3635
961 3 -13.045 8.96373 83.3125
962 3 -37.3631 6.29991 85.9292
963 3 15.9527 32.6266 14.1179
964 3 7.52226 -32.5095 16.1074
965 3 25.5293 40.3655 76.3379
966 3 39.7701 -31.5248 13.749
967 3 -26.6004 8.79737 68.5835
968 3 -36.7844 -20.2862 58.1991
969 3 -24.2469 12.1152 39.0808
970 3 10.5763 38.9236 29.2218
971 3 10.2255 2.03582 65.0715
972 3 -38.895 -6.59129 70.1914
973 3 32.9634 -16.1757 44.3499
974 3 28.193 -30.571 37.1884
975 3 -45.2933 22.1443 31.6386
976 3 20.0023 36.4422 70.9657
977 3 43.7747 29.6916 63.2473
978 3 3.55626 43.0777 33.4855
979 3 30.5721 16.563 79.7231
980 3 -4.94215 39.1619 31.2804
981 3 26.8493 15.6669 45.1888
982 3 33.34 -45.9554 45.6206
983 3 37.1295 2.74233 82.8091
984 3 24.425 14.2914 56.71
985 3 16.5279 -19.2766 34.2952
986 3 36.1279 21.4618 73.9134
987 3 -2.23426 9.70647 29.3903
988 3 -3.93064 -34.4976 23.2071
989 3 21.9234 -27.6632 32.1827
990 3 -9.18539 14.8499 30.781
991 3 18.9684 -30.8049 20.2284
992 3 22.2585 37.5694 51.4523
993 3 -33.8977 4.23942 78.32
994 3 7.37663 -24.6484 73.3715
995 3 -45.5812 -25.44 22.9886
996 3 20.4792 -46.8723 68.7007
997 3 32.9612 2.10948 74.724
998 3 20.4655 39.225 82.7563
999 3 31.186 -27.699 35.5287
1000 3 -38.6186 3.25536 88.9645
1001 3 -42.8211 8.61841 72.7099
1002 3 -0.962918 -14.3447 19.2222
1003 3 44.7531 1.88317 38.0725
1004 3 26.8451 20.3308 44.55
1005 3 12.4058 3.31964 49.8483
1006 3 4.72495 -34.3846 22.2818
1007 3 30.1359 32.2131 55.9016
1008 3 2.05522 35.6431 12.9463
1009 3 -5.04157 -0.190098 66.8517
1010 3 -39.5768 11.8118 18.0351
1011 3 -30.4393 -36.0431 49.4734
1012 3 28.4888 -4.85986 23.755
1013 3 24.7913 -34.9412 46.4726
1014 3 -1.8043 18.2359 52.1925
1015 3 31.9935 -18.1147 60.1498
1016 3 -36.2565 -0.907372 74.6574
1017 3 -13.7747 5.1804 48.7071
1018 3 -16.287 2.67052 61.7363
1019 3 -44.6177 -18.9501 35.6829
1020 3 33.2101 26.8498 76.1281
1021 3 42.2359 15.6104 16.8672
1022 3 33.5859 -23.949 23.3488
1023 3 -29.3646 7.68586 67.4376
1024 3 39.0234 46.1805 72.915
1025 3 13.5284 32.2694 58.6821
1026 3 32.3871 -18.8241 43.3193
1027 3 2.40113 33.6667 45.3887
1028 3 40.4528 -2.13322 22.2653
1029 3 -36.6304 -37.491 48.2516
1030 3 33.873 -41.0243 85.3402
1031 3 -28.5952 -33.4504 64.6335
1032 3 -14.9313 -22.4157 33.5835
1033 3 -36.5607 36.2925 45.4988
1034 3 -42.1335 32.3956 40.6749
1035 3 44.6233 -22.2284 13.2703
1036 3 14.4962 -4.83357 39.8045
1037 3 23.2817 39.2033 61.7173
1038 3 46.5354 -22.3084 24.9131
1039 3 -31.0372 -2.53713 42.5685
1040 3 -27.0366 18.1006 57.0804
1041 3 12.8899 -36.5224 11.6162
1042 3 27.4029 -7.78364 80.1153
1043 3 -11.1835 1.16297 32.7015
1044 3 -13.5816 -15.257 84.2819
1045 3 10.45 33.9462 80.1997
1046 3 44.5915 -20.2615 89.0263
1047 3 -44.7725 46.8357 75.254
1048 3 -39.0001 45.2554 62.6406
1049 3 2.60709 -19.8712 11.3307
1050 3 24.4878 25.9511 17.2451
1051 3 33.9376 -31.2895 34.4461
1052 3 -16.1376 -0.430184 75.769
1053 3 0.347737 -21.3346 77.3214
1054 3 33.5694 -30.3129 53.4096
1055 3 27.1398 43.1375 12.1162
1056 3 -41.4043 20.9149 49.1283
1057 3 -27.6564 -32.1231 89.8936
1058 3 12.9931 -34.2488 56.3045
1059 3 -22.2028 -37.1493 53.2041
1060 3 4.30874 -17.9842 55.7383
1061 3 21.6336 -39.1975 23.191
1062 3 -1.22567 -31.2085 51.5655
1063 3 -26.0401 -2.06476 64.85
1064 3 45.5149 -18.0478 37.4795
1065 3 34.7243 40.6626 44.5845
1066 3 22.0167 -4.46608 86.0148
1067 3 16.2437 -45.9243 16.6994
1068 3 13.1647 12.1847 64.5264
1069 3 29.3621 37.854 10.4155
1070 3 -26.5987 -43.198 26.2169
1071 3 7.6695 -9.4678 47.0907
1072 3 9.44873 25.3325 57.2056
1073 3 -38.3073 5.89254 20.9971
1074 3 -42.4192 -23.3732 66.0405
1075 3 -32.8795 9.21674 12.9926
1076 3 1.79263 -3.76593 37.8537
1077 3 -30.211 12.9117 13.1073
1078 3 18.2497 8.14449 66.3155
1079 3 9.29182 -5.57654 48.632
1080 3 -29.4166 7.69262 14.8638
1081 3 -13.5675 28.4324 88.1006
1082 3 -11.7029 -5.22759 76.6842
1083 3 -6.18067 -41.5017 61.5555
1084 3 17.0848 5.56671 59.0746
1085 3 3.82647 4.11291 66.0821
1086 3 -15.4503 7.78899 63.7672
1087 3 -31.5576 -20.3622 70.2215
1088 3 -34.5399 -25.3625 62.1366
1089 3 -42.6062 9.98072 30.1966
1090 3 -19.9187 36.1586 12.6149
1091 3 24.0715 18.7124 47.4919
1092 3 -43.913 44.1975 51.0409
1093 3 -20.7192 -37.5109 16.9188
1094 3 6.33949 -39.3069 14.0196
1095 3 -39.7892 -44.1786 19.3921
1096 3 7.59865 6.93131 81.4693
1097 3 -20.221 -46.9479 86.8843
1098 3 16.3401 -2.05836 83.0413
1099 3 29.252 -16.4199 51.4049
1100 3 32.2878 -0.857887 20.0705
1101 3 -8.22341 -0.817225 61.1687
1102 3 17.6624 8.06039 78.0554
1103 3 -33.0457 -40.1215 78.1801
1104 3 -19.1608 20.8764 86.5066
1105 3 -2.89651 -24.0621 50.8087
1106 3 -2.31686 -13.2743 69.0443
1107 3 -37.0877 -13.6858 53.3656
1108 3 -33.0993 -5.90499 68.4135
1109 3 -23.2376 -36.8544 16.7965
1110 3 28.6752 45.2809 61.3168
1111 3 -4.61073 43.8374 44.6155
1112 3 41.6167 32.7121 63.0738
1113 3 18.4736 -5.20986 58.7014
1114 3 -26.0349 -14.4058 63.5154
1115 3 -7.29908 15.4877 65.0279
1116 3 -11.4627 -7.44096 12.4568
1117 3 2.87509 -19.5606 81.7185
1118 3 30.0269 -44.0055 77.5797
1119 3 30.2358 19.9739 59.9107
1120 3 16.9899 12.0433 76.904
1121 3 -34.3306 -28.0439 88.5714
1122 3 2.06526 -24.967 83.7474
1123 3 -6.40762 -46.6798 71.3914
1124 3 9.35508 -24.2147 30.5927
1125 3 44.9329 -32.7237 66.6316
1126 3 5.35502 8.15664 12.485
1127 3 -24.8562 -28.2016 19.1884
1128 3 30.9514 10.4464 20.1704
1129 3 -28.155 -45.2632 77.9864
1130 3 -22.0792 23.64 55.9072
1131 3 -41.5765 37.5718 72.7468
1132 3 -0.987913 13.7418 31.7495
1133 3 -29.5665 -25.6145 76.8389
1134 3 28.1925 0.846356 26.6162
1135 3 -9.71843 -25.6964 69.7345
1136 3 -22.9452 -1.85183 59.8982
1137 3 45.0833 24.6089 82.0479
1138 3 34.489 -11.5741 50.5164
1139 3 -40.4872 16.0145 59.3474
1140 3 28.1783 16.6457 75.6629
1141 3 4.37686 11.2359 78.0886
1142 3 19.9679 18.3383 71.5075
1143 3 26.9613 22.9529 40.0665
1144 3 14.9788 -10.1771 24.113
1145 3 -23.8322 -7.27544 85.9203
1146 3 10.6374 -38.3366 12.4423
1147 3 -0.0472801 40.0078 66.8389
1148 3 -32.3446 -29.7459 84.3974
1149 3 -40.5868 5.00182 27.7339
1150 3 32.5189 22.384 23.756
1151 3 -19.936 -20.5587 18.9511
1152 3 38.2124 45.7263 37.1922
1153 3 33.3771 22.4395 86.5378
1154 3 42.6954 -25.3595 42.271
1155 3 -45.7967 11.04 36.3766
1156 3 -41.9089 -0.861386 24.5996
1157 3 0.435 20.5352 36.9601
1158 3 -41.6677 28.6014 44.2584
1159 3 -1.21269 39.8825 11.5071
1160 3 30.311 26.4236 25.1538
1161 3 -32.1146 39.8342 85.919
1162 3 11.9404 -5.57983 24.5491
1163 3 -45.6289 40.335 68.993
1164 3 22.3199 22.4188 66.53
1165 3 1.81089 -46.5447 26.5265
1166 3 21.8834 -28.3703 25.7195
1167 3 13.0962 -11.1421 35.9575
1168 3 20.0231 40.3518 14.5298
1169 3 16.2823 4.36948 47.8766
1170 3 35.0399 26.5817 47.7457
1171 3 -19.4369 30.4634 22.7379
1172 3 28.0918 28.6193 81.3553
1173 3 -38.7976 29.0995 40.8048
1174 3 -27.9548 -40.4781 50.4779
1175 3 -28.818 5.16357 82.2284
1176 3 28.6432 -0.781013 65.4083
1177 3 13.4951 -36.3784 40.5707
1178 3 20.613 -32.1036 27.293
1179 3 32.4179 34.7422 86.2116
1180 3 8.48533 -4.96728 21.4783
1181 3 -15.4467 -46.8299 61.3686
1182 3 -45.7533 -13.9468 13.927
1183 3 9.93115 38.4816 34.4194
1184 3 -44.5627 -0.769531 24.3891
1185 3 -8.38798 10.2788 84.3753
1186 3 -37.5362 12.8884 65.373
1187 3 7.62779 21.6639 27.0824
1188 3 -14.996 16.6109 24.4115
1189 3 38.7491 -10.6758 20.8971
1190 3 -32.5424 -9.04764 32.5106
1191 3 11.0563 -15.9099 77.3715
1192 3 18.9705 14.1686 73.6951
1193 3 40.952 -28.5122 53.6861
1194 3 -30.3512 14.3149 37.0747
1195 3 18.835 23.7854 39.9232
1196 3 4.27917 25.9761 9.07089
1197 3 -0.255596 -33.0597 20.6349
1198 3 31.0649 -33.0026 15.2883
1199 3 -15.6663 17.4762 70.0009
1200 3 -43.8805 29.3246 58.893
1201 3 -34.0953 25.9673 62.3177
1202 3 25.1299 -46.5966 23.9311
1203 3 -22.5558 -10.3549 44.7917
1204 3 30.1538 8.39191 9.88472
1205 3 -36.3295 11.4606 14.1942
1206 3 29.561 25.1773 42.2786
1207 3 16.5212 44.6661 30.676
1208 3 28.6067 17.7062 21.0802
1209 3 -18.5277 13.2614 14.7478
1210 3 15.5267 15.7956 26.0423
1211 3 21.6404 -15.4567 47.4949
1212 3 0.527911 1.62918 56.8934
1213 3 28.34 27.4832 65.3469
1214 3 30.8533 4.06887 85.5564
1215 3 30.3386 -44.9983 75.3488
1216 3 37.1131 39.441 33.8417
1217 3 35.7967 -4.21474 45.2814
1218 3 -18.9705 10.0788 79.2782
1219 3 36.0743 18.6125 82.2651
1220 3 11.8728 -5.99576 43.0396
1221 3 41.9722 -17.5585 85.9944
1222 3 -44.6112 19.0267 88.8282
1223 3 26.0221 -29.8431 60.5343
1224 3 10.3169 -37.6823 33.9524
1225 3 -44.6223 9.08674 58.7796
1226 3 -12.5611 35.6977 75.9913
1227 3 2.11676 6.78437 35.3443
1228 3 20.3258 -34.093 65.609
1229 3 -27.4648 -20.7309 29.4719
1230 3 -22.4269 4.11152 65.5315
1231 3 34.2467 17.8338 77.3922
1232 3 -42.7598 -33.3293 21.0163
1233 3 46.1398 -2.20467 47.0021
1234 3 -4.13641 15.0462 24.6243
1235 3 34.8133 3.94484 75.3014
1236 3 -6.42986 44.2721 51.8254
1237 3 -36.3801 -20.3938 31.5891
1238 3 14.9261 3.92279 72.7139
1239 3 -3.8477 26.6549 28.7563
1240 3 -46.4196 -43.3278 53.753
1241 3 23.8831 21.2387 22.2157
1242 3 23.2729 -1.92246 67.842
1243 3 35.6039 20.3048 78.0227
1244 3 -20.8343 30.3439 52.5958
1245 3 27.9273 21.9945 20.9264
1246 3 -44.4344 -25.3098 27.6259
1247 3 -15.8538 34.1644 41.9862
1248 3 7.58073 -34.9654 14.6767
1249 3 4.27533 3.20727 32.7307
1250 3 -4.52744 5.2344 88.7163
1251 3 -13.2722 31.115 51.323
1252 3 17.1074 -14.7537 14.7268
1253 3 -28.223 -39.1399 13.406
1254 3 29.6391 -39.3866 84.1096
1255 3 -24.8188 11.8951 33.6382
1256 3 -14.704 -41.4642 73.026
1257 3 25.3065 20.3064 29.0112
1258 3 0.399624 -38.8417 21.5326
1259 3 -10.3771 -7.93634 46.7167
1260 3 41.5096 -13.2277 79.9142
1261 3 -39.3455 44.9548 78.0048
1262 3 36.5289 -6.40579 87.2627
1263 3 -46.486 -38.3718 70.4214
1264 3 19.9352 -25.2289 40.5321
1265 3 -13.4491 -40.6224 34.3729
1266 3 -21.927 -35.5388 35.9347
1267 3 20.8705 0.613637 21.9345
1268 3 -22.4462 -41.6144 44.7203
1269 3 -24.4005 -36.0551 36.0435
1270 3 -35.0177 -44.3085 22.219
1271 3 -23.8579 35.0037 80.8938
1272 3 12.135 37.2952 25.4501
1273 3 13.5553 18.3024 13.2316
1274 3 -23.1228 -31.8857 34.1179
1275 3 -37.8671 5.25795 61.9144
1276 3 45.2085 -25.7465 21.1169
1277 3 3.57087 16.7671 14.2604
1278 3 7.86898 37.5004 49.9227
1279 3 19.2266 -22.9395 52.3265
1280 3 -28.8403 -4.83507 39.3355
1281 3 -4.26788 -3.29048 88.7664
1282 3 -39.6703 34.9906 49.8362
1283 3 -42.5075 17.3579 89.3476
1284 3 -18.7548 26.9846 55.3962
1285 3 -12.9796 42.9375 77.393
1286 3 -24.8065 39.2818 21.0289
1287 3 22.1722 9.97782 72.8312
1288 3 -28.7055 43.5105 62.1603
1289 3 -21.6155 -42.6183 75.3999
1290 3 -23.4492 -36.6192 26.7283
1291 3 32.5639 43.4865 86.0579
1292 3 40.0369 -43.8283 74.5258
1293 3 -23.75 19.4343 53.1011
1294 3 -3.6003 29.2824 11.9834
1295 3 30.6348 -6.7459 54.2091
1296 3 20.6877 22.394 74.0447
1297 3 17.1743 13.3022 52.7487
1298 3 4.22511 -40.6467 20.1683
1299 3 22.4197 -23.5 79.4977
1300 3 16.6295 -15.0463 66.818
1301 3 0.351339 -12.4076 25.8114
1302 3 19.8781 -36.1148 10.4541
1303 3 -1.19856 -32.717 78.0645
1304 3 -9.49699 -0.264484 9.57796
1305 3 5.34426 -30.2643 11.8254
1306 3 -41.5848 36.9844 27.4876
1307 3 -12.242 6.75198 44.7811
1308 3 46.9616 18.6072 69.4327
1309 3 -19.6451 2.51828 69.5277
1310 3 -13.5442 -1.06931 62.6772
1311 3 19.2504 -21.7989 84.1276
1312 3 34.712 -40.9957 80.6815
1313 3 2.70663 15.7642 74.0394
1314 3 39.1835 1.37445 51.4067
1315 3 -5.02156 31.1262 13.9509
1316 3 -42.4134 -0.578481 11.584
1317 3 25.742 -10.3469 40.1393
1318 3 -29.4106 19.7956 60.3675
1319 3 -26.5491 11.9131 70.8862
1320 3 20.3916 24.0158 78.4827
1321 3 -35.2147 15.9083 63.3277
1322 3 -33.7994 15.6709 39.84
1323 3 -13.404 2.00634 35.4765
1324 3 35.761 46.0589 50.2414
1325 3 -38.3067 5.84646 88.5443
1326 3 2.19797 36.781 44.8692
1327 3 -32.4612 -18.2337 43.4101
1328 3 25.5593 17.3603 41.1983
1329 3 33.4302 -18.7931 86.2659
1330 3 -42.4703 10.8746 58.3996
1331 3 -4.30692 31.5327 53.0784
1332 3 -34.7507 -15.791 84.1304
1333 3 22.1833 -34.2562 11.0284
1334 3 6.66153 -21.4594 73.4802
1335 3 35.9167 -13.6891 24.7595
1336 3 15.4135 8.47366 74.1014
1337 3 31.9774 44.2237 66.3761
1338 3 9.62709 40.0117 16.9525
1339 3 11.8576 -44.804 46.1479
1340 3 -38.7507 23.6985 82.7295
1341 3 30.5011 -24.9834 52.0966
1342 3 14.6049 12.9671 73.2883
1343 3 34.52 41.8478 60.6318
1344 3 19.2071 -10.1472 77.4899
1345 3 -23.929 20.2986 58.826
1346 3 -28.0737 -39.3007 71.5273
1347 3 19.3527 -4.27933 68.5255
1348 3 40.3851 -8.75095 64.2784
1349 3 -0.128115 12.8796 71.8195
1350 3 -2.50074 14.225 51.0165
1351 3 8.6198 6.47337 27.02
1352 3 25.3472 9.25303 81.7985
1353 3 11.9701 16.3314 11.0357
1354 3 -36.3553 14.7947 66.8646
1355 3 -27.8027 35.4639 22.185
1356 3 20.8419 -5.87308 14.4029
1357 3 -37.3913 29.2467 20.1054
1358 3 -43.8752 -6.63615 78.7455
1359 3 23.4426 8.73655 27.0265
1360 3 -10.9443 -10.1648 12.9454
1361 3 14.8504 -32.837 69.7392
1362 3 -39.9955 31.6555 36.0692
1363 3 30.176 3.00264 75.0239
1364 3 3.15048 -7.55018 40.5964
1365 3 41.4126 -20.5935 78.7279
1366 3 13.4594 -18.5865 75.7911
1367 3 23.743 -13.5523 38.3863
1368 3 22.3388 -11.7961 50.5538
1369 3 32.5337 11.1458 38.6912
1370 3 26.4137 7.14938 78.6796
1371 3 37.6963 21.6158 69.8236
1372 3 5.07706 -18.6914 58.5467
1373 3 41.7002 8.44766 29.4102
1374 3 38.6971 -39.9691 68.4865
1375 3 27.7464 -13.9506 16.9186
1376 3 32.5162 -43.1716 78.2573
1377 3 -1.83899 -37.5168 89.1271
1378 3 41.7362 2.62186 80.9739
1379 3 -22.633 -7.32451 57.1495
1380 3 1.08239 24.1992 81.533
1381 3 23.4512 12.0156 69.0297
1382 3 26.6477 -28.4649 23.9472
1383 3 -21.1964 -30.3745 54.0662
1384 3 23.0679 4.44951 78.7952
1385 3 35.9493 -18.548 86.742
1386 3 -25.0616 -22.7404 79.5763
1387 3 -13.6507 -46.4528 65.6191
1388 3 6.05416 -46.4139 62.7191
1389 3 -35.0985 -26.2199 64.5747
1390 3 34.5558 30.4492 90.5745
1391 3 19.5321 2.43991 72.6155
1392 3 34.3181 31.1744 76.2055
1393 3 45.4495 -10.3028 74.8552
1394 3 -26.2347 7.64087 14.0716
1395 3 -5.46349 17.3802 26.3046
1396 3 42.5668 -36.2745 12.1017
1397 3 2.05321 16.7211 82.833
1398 3 27.4645 -28.5322 19.2866
1399 3 33.4741 25.1969 80.1418
1400 3 -3.60934 -32.7663 31.3873
1401 3 11.2052 -11.5891 51.5355
1402 3 11.1599 -8.94137 46.1644
1403 3 -7.26482 23.2738 41.2156
1404 3 -22.764 21.2608 15.2907
1405 3 -3.26523 40.7947 33.3494
1406 3 24.744 -26.2289 28.008
1407 3 33.0927 -9.44106 34.1011
1408 3 27.6847 14.564 40.4826
1409 3 29.3663 40.9668 72.1575
1410 3 -9.4483 37.1228 19.6709
1411 3 46.6897 -20.7528 13.8569
1412 3 13.0707 -41.7493 86.0229
1413 3 12.0086 -8.54391 78.6096
1414 3 10.4565 33.2242 25.7198
1415 3 -39.2357 25.3845 58.774
1416 3 40.1028 -17.4966 72.3716
1417 3 12.7993 29.6747 16.4497
1418 3 -8.04117 15.548 70.691
1419 3 40.2028 -16.3163 32.8999
1420 3 3.96081 -37.0666 29.1559
1421 3 33.502 42.5117 43.0268
1422 3 -16.2012 45.5255 43.5797
1423 3 7.83589 6.53849 43.343
1424 3 -13.0594 15.3647 28.7607
1425 3 -41.4068 16.9668 43.8858
1426 3 23.4501 -11.9872 76.6512
1427 3 -18.4403 14.1483 35.9012
1428 3 17.0012 12.4398 87.7047
1429 3 -17.4421 41.7733 88.6611
1430 3 -22.6421 -9.7256 81.6403
1431 3 -28.7614 -1.42233 88.8206
1432 3 -4.53319 -12.308 89.7532
1433 3 -28.0416 14.3454 38.9748
1434 3 27.1855 -28.6721 33.2851
1435 3 39.2161 30.2404 91.3071
1436 3 -10.0476 37.5312 47.13
1437 3 -20.8339 11.6402 44.5786
1438 3 -31.3971 34.3177 38.1291
1439 3 -28.1953 6.13515 89.0247
1440 3 20.5611 36.2382 34.7728
1441 3 -42.7736 -1.36853 69.4029
1442 3 -42.1338 2.74202 55.4147
1443 3 -11.4654 27.5301 32.2338
1444 3 29.5456 27.0277 83.299
1445 3 3.61436 -26.8093 75.4579
1446 3 20.3323 26.3605 19.582
1447 3 -27.7983 17.9323 44.7659
1448 3 41.7781 -0.485303 11.6368
1449 3 -20.0183 28.7921 30.7945
1450 3 -32.2934 -9.65352 52.427
1451 3 -44.5593 -29.366 61.8239
1452 3 -15.1084 -38.5615 33.6734
1453 3 -16.0869 -38.0552 50.7952
1454 3 -32.9484 -19.5677 74.6376
1455 3 -23.2164 40.3417 34.7419
1456 3 40.9707 -44.3182 88.9674
1457 3 -26.1545 -34.0002 18.3956
1458 3 33.6112 -46.6663 80.4828
1459 3 16.5938 0.420091 84.1279
1460 3 -46.894 -19.8538 88.9664
1461 3 -22.6003 35.3518 33.9394
1462 3 -14.9194 -13.0344 44.9414
1463 3 -20.8194 -32.9375 86.4941
1464 3 -25.5933 -21.5743 25.5017
1465 3 41.2919 28.8712 73.1295
1466 3 -32.2969 22.7103 61.0417
1467 3 44.8777 -46.691 64.2148
1468 3 20.9885 45.0781 14.3458
1469 3 -37.23 -14.6401 34.9149
1470 3 8.10671 33.3631 47.9309
1471 3 -44.3967 -20.4428 48.4561
1472 3 28.5597 -20.067 64.7849
1473 3 -45.0456 -17.3321 28.5468
1474 3 -24.5943 -29.0077 86.1499
1475 3 -24.7723 -42.7406 52.8461
1476 3 -20.5219 -7.89323 15.821
1477 3 9.18108 8.92601 12.6785
1478 3 33.1701 -44.9107 36.2919
1479 3 -38.5571 34.1594 64.5694
1480 3 -8.02093 -22.2083 57.9908
1481 3 42.9376 30.6487 79.465
1482 3 -31.7558 7.26487 11.1039
1483 3 0.745766 -34.3477 90.4362
1484 3 -10.1174 44.9438 86.2936
1485 3 6.19566 9.73098 57.3008
1486 3 34.9796 15.7006 78.6604
1487 3 38.4015 5.80242 43.3459
1488 3 -22.3612 6.59134 56.9832
1489 3 21.2614 -28.7995 29.9049
1490 3 43.1084 -14.4997 86.9526
1491 3 -45.0443 -38.9896 60.0077
1492 3 -14.2616 21.3104 86.3315
1493 3 -15.2434 39.486 30.0304
1494 3 43.7984 -7.94292 58.903
1495 3 -37.2916 31.5977 30.6421
1496 3 -27.2922 -29.0181 18.1992
1497 3 8.67015 -33.214 11.4181
1498 3 -40.5554 29.0745 33.2174
1499 3 23.3743 37.9671 81.6506
1500 3 20.5402 20.3046 11.541
1501 3 -42.5169 -4.75322 71.8455
1502 3 23.7663 -13.2394 52.4465
1503 3 42.9927 31.3097 87.2004
1504 3 -38.6084 -29.1377 40.7092
1505 3 45.3397 19.0269 37.6366
1506 3 -33.1234 -22.7265 67.1958
1507 3 41.1643 26.7271 26.9269
1508 3 18.4725 11.1926 83.4723
1509 3 -9.4347 16.0296 59.1726
1510 3 -28.3766 7.27091 83.6434
1511 3 -24.0354 46.7241 67.2942
1512 3 44.2938 31.4875 26.0435
1513 3 35.4966 -26.8068 48.5655
1514 3 8.00004 -22.1748 89.5139
1515 3 27.7107 -24.2169 35.345
1516 3 9.90157 33.1943 61.0054
1517 3 -24.9471 26.9769 11.243
1518 3 -9.6458 -6.93957 22.8787
1519 3 -43.7097 -5.16053 38.0382
1520 3 -24.8949 -32.48 89.3877
1521 3 -11.6043 -15.3457 47.4758
1522 3 5.59144 44.6913 11.5701
1523 3 -43.244 14.4104 64.97
1524 3 21.4375 -7.58577 34.45
1525 3 15.3364 18.424 77.3644
1526 3 -3.13649 11.1211 68.7068
1527 3 -46.2976 -3.15929 80.4537
1528 3 -3.62215 6.94237 68.9973
1529 3 -37.2554 -26.7665 88.9047
1530 3 -43.2447 -21.312 69.3861
1531 3 -18.0765 25.3124 50.7869
1532 3 10.954 -6.50516 63.2641
1533 3 33.0273 -16.6351 29.1567
1534 3 -12.4612 37.1853 51.2778
1535 3 32.1111 40.498 89.469
1536 3 23.3215 -38.9031 15.5915
1537 3 11.0031 -11.3726 12.4992
1538 3 18.3995 6.46791 71.6651
1539 3 25.2897 -12.0484 21.3014
1540 3 13.9033 36.1232 26.949
1541 3 27.2564 4.27587 75.7707
1542 3 -34.4446 -43.5094 69.9158
1543 3 0.443301 15.4524 54.161
1544 3 -14.5182 30.6751 43.165
1545 3 17.608 -20.8929 28.1626
1546 3 -0.242323 -19.2764 82.6099
1547 3 35.5388 -15.1634 69.8132
1548 3 -26.2916 21.5976 67.0167
1549 3 -35.3505 1.51978 77.882
1550 3 32.5467 -23.7208 37.3781
1551 3 2.84721 -35.6987 87.9802
1552 3 4.3824 -38.1184 75.5742
1553 3 -14.5305 39.1041 84.1596
1554 3 -29.2287 -19.533 13.6868
1555 3 -6.49752 3.63488 87.7769
1556 3 12.5944 35.4027 29.1895
1557 3 -27.9281 0.855834 26.6955
1558 3 -23.9739 5.21223 47.4041
1559 3 -38.6193 24.861 11.6748
1560 3 32.908 26.3798 88.2587
1561 3 35.2797 11.7665 12.8031
1562 3 13.0109 -12.2844 42.8519
1563 3 -33.1621 -16.3923 64.9452
1564 3 -26.4154 45.2506 59.0214
1565 3 -26.3473 21.8903 62.6372
1566 3 -23.8212 35.3973 77.5074
1567 3 25.7264 19.4344 39.4773
1568 3 42.7067 -31.1612 40.9682
1569 3 -12.2094 -7.25628 63.5094
1570 3 11.101 44.9842 39.6485
1571 3 43.6514 -21.6702 21.2146
1572 3 -39.8391 -3.56257 74.7843
1573 3 -37.7658 -19.5636 77.5701
1574 3 1.61303 32.4977 89.1202
1575 3 24.2071 41.9981 30.8001
1576 3 -3.10239 22.0934 18.6586
1577 3 -7.13914 -5.50112 30.7148
1578 3 15.4116 10.4073 46.5199
1579 3 -43.0392 -26.6274 31.1828
1580 3 9.27449 -40.0055 83.3575
1581 3 -7.14233 -5.95055 40.9565
1582 3 41.0896 18.6914 36.7022
1583 3 -36.7087 42.3163 26.0695
1584 3 39.8965 11.4327 65.8434
1585 3 -33.5626 18.0314 62.6203
1586 3 -17.7368 -17.6504 47.4637
1587 3 -24.1593 -4.00606 37.9831
1588 3 12.4849 -18.9129 57.125
1589 3 -3.67214 -39.3873 71.4909
1590 3 -14.6077 -30.6053 75.5425
1591 3 -7.44996 32.0133 40.5035
1592 3 11.8805 39.2088 50.2968
1593 3 41.7429 35.1969 57.5037
1594 3 39.7863 30.2012 80.5355
1595 3 -6.55584 8.98407 29.3146
1596 3 -16.3803 -29.8378 77.4975
1597 3 35.8124 -24.409 85.0612
1598 3 -32.328 21.1417 16.8373
1599 3 35.2891 -42.4911 83.142
1600 3 -2.14155 -20.6151 50.3413
1601 3 -43.6422 6.55637 58.5921
1602 3 -21.9637 21.1341 56.9348
1603 3 -25.3038 -14.8013 77.5915
1604 3 29.7696 -15.8484 12.4176
1605 3 -20.7166 -18.6616 81.503
1606 3 -4.3107 11.9595 66.2187
1607 3 -13.4066 7.31209 47.0909
1608 3 34.2321 -8.08933 86.3884
1609 3 2.24074 -33.6026 65.2612
1610 3 30.8819 -22.8786 72.7879
1611 3 43.6901 21.0524 74.0173
1612 3 -41.12 -23.7806 87.0685
1613 3 -21.1345 -25.3531 14.7012
1614 3 -28.5477 -40.8513 88.7215
1615 3 -10.251 1.27614 30.1812
1616 3 -35.3489 20.6921 24.7259
1617 3 -40.8266 1.69942 11.391
1618 3 10.6927 -5.21547 75.2254
1619 3 -18.8237 -29.217 33.0819
1620 3 8.28849 -30.5085 12.1717
1621 3 -11.5076 35.2717 67.03
1622 3 -25.7165 33.6218 83.8296
1623 3 -4.18213 -13.0839 31.5818
1624 3 -23.2185 36.8787 14.6279
1625 3 18.1587 20.9421 43.7997
1626 3 -23.0308 -12.9763 58.1466
1627 3 19.0649 -44.2243 35.4184
1628 3 17.288 19.9723 83.8737
1629 3 29.2382 23.8444 79.9037
1630 3 -23.5326 9.27425 46.3152
1631 3 -2.91721 45.8758 63.3521
1632 3 18.1052 -33.1961 34.0449
1633 3 13.661 -31.7377 39.2986
1634 3 7.62371 -25.3679 20.6172
1635 3 -42.7245 33.0141 33.0365
1636 3 29.8093 -38.2695 43.6969
1637 3 -28.3967 -15.7159 42.4833
1638 3 36.338 28.0724 45.9584
1639 3 29.1297 -46.7059 26.8872
1640 3 -8.02297 0.122584 90.0695
1641 3 -42.2314 9.47776 34.2475
1642 3 12.2278 -6.22412 17.2358
1643 3 14.9828 -43.4024 89.74
1644 3 3.15059 2.86359 52.866
1645 3 -47.1803 -25.7835 45.8112
1646 3 -5.66618 17.8634 23.2593
1647 3 -5.98787 28.1931 61.4361
1648 3 24.7295 7.23319 69.4029
1649 3 -27.8027 -3.9963 89.1689
1650 3 -23.0569 -15.1542 19.6881
1651 3 -43.3506 -36.2684 67.9919
1652 3 -42.68 24.509 44.2166
1653 3 -14.9691 25.9201 65.0725
1654 3 39.1868 -36.986 24.9339
1655 3 -46.0648 44.0962 39.2744
1656 3 19.2314 4.93627 73.57
1657 3 -3.8218 20.5404 14.3177
1658 3 -1.12623 -40.1491 88.2106
1659 3 38.6898 -16.4266 51.5862
1660 3 42.7259 -16.6306 33.6727
1661 3 -3.24398 45.6579 77.9235
1662 3 -18.1978 -2.77396 64.1145
1663 3 -14.5776 -44.1556 32.3444
1664 3 -2.86738 -40.5237 36.8329
1665 3 32.2848 22.2811 77.0088
1666 3 24.7647 -11.6577 68.0932
1667 3 36.5798 -25.962 53.1217
1668 3 8.87345 17.9833 10.0569
1669 3 -12.6825 -34.0946 26.6636
1670 3 32.1772 8.43619 61.52
1671 3 7.13321 26.6421 76.1684
1672 3 -30.9409 -44.9617 44.8992
1673 3 -18.9067 19.4752 83.2115
1674 3 -16.4828 5.4174 49.53
1675 3 -9.30767 -2.9745 62.1951
1676 3 33.7443 19.2213 10.3994
1677 3 26.7092 -36.1334 17.2617
1678 3 5.69225 -43.6004 89.9359
1679 3 14.9372 3.77397 40.3632
1680 3 19.4744 -37.409 78.4932
1681 3 21.4294 0.976818 76.5514
1682 3 5.39192 -35.8257 43.5935
1683 3 -42.3325 31.9781 47.2213
1684 3 35.8408 33.2707 29.6256
1685 3 -36.8298 11.5507 81.3349
1686 3 41.246 -18.0595 37.5185
1687 3 -14.3896 13.1276 22.0054
1688 3 -10.9008 39.2871 56.2562
1689 3 46.5942 -17.0717 86.152
1690 3 45.2128 7.72403 66.7709
1691 3 -3.32819 23.7728 51.4827
1692 3 -0.421077 33.1362 70.3201
1693 3 -31.3052 19.6152 55.767
1694 3 -0.768908 9.91057 68.0805
1695 3 -12.2143 10.2845 54.589
1696 3 -5.19905 -1.49636 39.3757
1697 3 -35.1602 35.2919 55.108
1698 3 -27.9741 -16.4177 70.8253
1699 3 20.8407 -5.41473 55.9075
1700 3 5.65825 -46.8821 33.3298
1701 3 -33.649 -1.27658 75.4809
1702 3 -32.8715 -31.9517 52.3833
1703 3 -45.9098 4.46466 69.6332
1704 3 -17.2728 -15.8044 75.3995
1705 3 -20.0428 -41.8697 21.9352
1706 3 26.6474 -31.5287 47.8768
1707 3 -2.19628 -22.7252 73.1397
1708 3 -19.3517 12.4734 82.8183
1709 3 -31.7302 11.2636 74.3602
1710 3 -44.8173 25.475 60.4123
1711 3 -21.9874 29.6455 45.7276
1712 3 36.5862 -24.3634 48.4403
1713 3 -28.0467 -18.1849 41.1759
1714 3 -44.9946 -44.269 24.551
1715 3 19.9881 8.26185 76.7904
1716 3 37.2046 -37.2089 14.8468
1717 3 -4.10545 -35.8922 47.4914
1718 3 40.5332 -1.93087 19.3551
1719 3 -39.7679 -2.15967 37.1329
1720 3 8.52426 3.5488 46.1781
1721 3 -44.8871 -26.693 88.1736
1722 3 -46.6977 22.659 42.5488
1723 3 38.4216 -36.9205 21.9556
1724 3 21.4985 33.5296 70.7595
1725 3 -8.7397 -13.6395 66.0537
1726 3 -37.2534 7.31634 90.5308
1727 3 9.44023 -12.6654 50.0424
1728 3 -8.77518 4.75679 9.1815
1729 3 16.1508 15.2209 70.1578
1730 3 40.1313 -36.0053 17.6467
1731 3 -14.1364 39.3079 44.7283
1732 3 37.9717 -3.73171 48.7988
1733 3 40.2999 12.5843 11.1338
1734 3 14.9915 29.262 12.637
1735 3 -12.6071 -12.0706 11.9601
1736 3 -10.8385 4.94012 58.8803
1737 3 -18.2429 0.511324 20.1396
1738 3 25.0235 44.8379 48.0675
1739 3 30.5284 20.5528 24.3297
1740 3 16.5266 17.7971 87.1303
1741 3 22.1932 -25.6319 63.1995
1742 3 26.3097 34.7587 8.61255
1743 3 46.8764 -21.2354 74.4667
1744 3 29.8522 15.849 24.7833
1745 3 -27.6234 10.8515 13.6516
1746 3 13.2934 13.8514 15.3285
1747 3 30.5486 23.1903 86.6869
1748 3 13.4742 37.6717 23.2293
1749 3 43.6381 24.1414 43.6666
1750 3 36.9105 6.33836 32.902
1751 3 -20.3951 -29.7041 16.1664
1752 3 -43.3825 41.2519 74.1317
1753 3 -41.4677 11.9924 54.4377
1754 3 -3.37273 0.861399 36.5123
1755 3 13.3618 25.2911 34.7273
1756 3 5.50874 19.9346 74.1582
1757 3 -11.7242 17.5378 22.6858
1758 3 -27.572 25.3043 16.5729
1759 3 -14.391 -26.4679 28.7986
1760 3 -37.4902 25.4696 62.5628
1761 3 -16.4841 8.072 50.7308
1762 3 -0.183259 -21.6973 48.5612
1763 3 -26.8361 -28.7139 28.9113
1764 3 30.4107 44.2504 38.4681
1765 3 -11.9298 39.6123 84.4374
1766 3 36.4848 22.7893 81.35
1767 3 -46.2578 17.4715 66.942
1768 3 -44.4803 33.5501 40.1604
1769 3 4.033 -17.2719 42.0377
1770 3 39.7843 37.4262 75.7019
1771 3 -43.0817 45.2334 78.3905
1772 3 -42.8106 -45.1145 20.4902
1773 3 31.7941 29.6048 79.281
1774 3 31.6923 19.7356 82.9947
1775 3 -16.4462 6.85986 61.3802
1776 3 -24.7565 7.14863 49.8491
1777 3 26.3616 34.9389 50.4665
1778 3 22.8582 9.71455 82.5199
1779 3 17.8216 -39.2467 20.24
1780 3 -39.8359 -36.7452 44.8161
1781 3 46.7307 -30.3109 80.3915
1782 3 25.7414 -18.7315 44.6807
1783 3 -35.7787 -9.67186 63.6351
1784 3 43.8437 16.1655 85.4854
1785 3 -15.4546 -26.1788 33.9547
1786 3 0.709056 43.6233 26.6231
1787 3 1.50361 14.2885 75.9617
1788 3 25.1032 -1.64892 84.3624
1789 3 -6.00067 18.9696 15.0774
1790 3 -46.637 15.9134 86.7763
1791 3 10.8254 20.007 80.4543
1792 3 25.8411 -36.794 42.3652
1793 3 -20.2118 -0.399864 57.8858
1794 3 21.8537 22.5607 71.4024
1795 3 32.306 -41.8254 80.3615
1796 3 -16.9036 -20.4695 30.8933
1797 3 -37.8342 13.7797 82.7146
1798 3 -42.5741 -44.4617 81.9666
1799 3 20.1913 -3.74378 25.2673
1800 3 34.2267 -25.5801 56.7867
1801 3 25.063 -30.2593 32.7922
1802 3 -0.882607 -24.7606 74.4714
1803 3 44.5293 15.9327 15.5989
1804 3 16.87 -41.4384 69.2397
1805 3 43.815 -44.2017 60.7286
1806 3 -4.85468 8.0962 34.9807
1807 3 35.4327 45.7551 37.2889
1808 3 29.2205 1.54031 80.9842
1809 3 31.7141 -7.09048 87.2029
1810 3 34.9375 -46.9675 26.5318
1811 3 6.76992 16.2732 52.5329
1812 3 -28.9945 35.3827 32.651
1813 3 23.9081 16.2103 29.4657
1814 3 31.5656 -13.6485 75.8723
1815 3 -8.37867 -35.8578 28.1346
1816 3 38.0833 19.8514 77.0363
1817 3 24.3611 8.00496 31.683
1818 3 12.188 -7.39123 15.0607
1819 3 24.926 -25.1784 58.2017
1820 3 27.9726 -39.2207 70.8696
1821 3 -45.2616 -22.0086 89.0069
1822 3 30.1551 -46.7899 30.127
1823 3 -41.8484 29.4989 48.3801
1824 3 -38.6741 33.6907 37.2203
1825 3 22.2125 -25.3096 58.7322
1826 3 -11.567 42.1427 45.9006
1827 3 -14.8083 -46.5562 30.1504
1828 3 -17.4805 -37.9494 22.4873
1829 3 30.2261 -16.2902 36.1652
1830 3 19.1198 26.3658 48.0704
1831 3 45.4247 -34.2971 33.4702
1832 3 32.7798 3.78895 83.5235
1833 3 -29.3119 -37.2843 60.212
1834 3 -37.7364 -41.6377 16.6019
1835 3 -1.36564 -28.7446 50.4242
1836 3 39.4149 22.1345 42.4004
1837 3 28.1755 -20.2509 61.9108
1838 3 46.0872 -8.65916 36.8391
1839 3 -20.1356 -40.095 75.2546
1840 3 -39.6138 38.4159 52.6479
1841 3 -19.9988 38.1214 46.0994
1842 3 6.50619 -40.4241 17.8781
1843 3 -44.9577 -0.368807 70.7985
1844 3 21.5815 37.3196 56.1658
1845 3 -37.2758 46.5855 80.9323
1846 3 -24.8991 -45.3475 74.9101
1847 3 -24.364 38.057 47.2965
1848 3 3.51649 6.45834 9.09284
1849 3 -22.1319 -13.3992 31.6909
1850 3 16.6746 14.2789 85.6491
1851 3 44.8679 22.6718 14.496
1852 3 1.97566 -38.9005 34.5541
1853 3 32.1425 25.107 77.8853
1854 3 -1.94203 27.8635 10.2577
1855 3 -44.5591 14.7325 49.8561
1856 3 -39.1691 1.92734 37.2665
1857 3 20.0007 33.7376 15.7301
1858 3 10.4926 -22.8404 33.8791
1859 3 3.25186 -26.9063 31.9835
1860 3 0.684689 -4.34903 14.5947
1861 3 22.5285 -8.95627 11.879
1862 3 2.94808 -38.4069 20.9229
1863 3 1.86521 27.5234 67.7362
1864 3 7.49483 33.9961 18.8831
1865 3 32.9615 -32.4912 21.5486
1866 3 16.5918 -5.42362 60.4847
1867 3 30.0131 47.0984 63.2277
1868 3 -31.0843 -0.949058 79.0365
1869 3 -4.93199 -38.1932 29.9349
1870 3 -33.0854 18.5894 78.8049
1871 3 23.4676 46.7795 30.9205
1872 3 40.3318 -33.5287 86.9768
1873 3 -41.266 0.50824 51.6582
1874 3 -9.28884 -13.7013 83.1627
1875 3 -32.009 0.512799 43.0892
1876 3 37.4007 -40.1652 76.9064
1877 3 34.2604 38.3253 28.4727
1878 3 -14.1152 -7.12162 11.7334
1879 3 -29.2957 -30.7691 37.3667
1880 3 28.0142 26.4577 70.5569
1881 3 28.725 27.0252 86.5458
1882 3 -12.4565 15.7819 24.6244
1883 3 35.6718 -8.43489 80.7254
1884 3 45.8211 -24.6389 86.6789
1885 3 -6.36981 41.9483 12.5432
1886 3 11.0105 29.1422 59.0855
1887 3 8.14723 46.8808 61.4826
1888 3 17.9815 -9.28839 87.3393
1889 3 42.6596 -32.0921 78.8695
1890 3 2.42741 -19.138 40.3258
1891 3 -27.1355 -10.8579 11.4073
1892 3 25.0859 19.828 53.7933
1893 3 -27.2044 42.097 74.6774
1894 3 4.80605 -32.6408 89.168
1895 3 -20.1766 -28.9719 35.0426
1896 3 41.2081 -35.6027 73.514
1897 3 10.8731 -17.7045 74.8635
1898 3 -33.6232 -8.34902 73.1778
1899 3 -2.51865 -42.4458 34.91
1900 3 -9.84887 -15.2681 39.5088
1901 3 28.6096 -33.9402 44.7091
1902 3 0.0628324 -9.83396 61.1002
1903 3 6.69416 19.7774 87.676
1904 3 -18.5693 37.363 43.7114
1905 3 -43.6062 27.5791 47.9537
1906 3 11.143 32.5353 20.2248
1907 3 30.4047 45.4699 25.8534
1908 3 -32.3994 -13.7184 24.9269
1909 3 -15.7987 37.595 76.1444
1910 3 24.0622 30.8167 24.7598
1911 3 2.44144 -21.9737 59.973
1912 3 19.1893 -20.4858 34.4743
1913 3 26.0065 20.2208 21.0497
1914 3 -11.5641 -24.7665 31.1272
1915 3 20.2653 12.9427 79.8991
1916 3 35.6854 -20.5086 56.7571
1917 3 12.7048 -21.4861 58.6051
1918 3 -32.1948 -24.1958 12.8077
1919 3 -46.313 -7.6851 31.9339
1920 3 -30.6132 38.2062 13.4961
1921 3 10.3505 -14.4711 58.0405
1922 3 -43.0204 24.2733 71.8404
1923 3 22.0411 -1.97137 25.5647
1924 3 -17.4245 11.9957 34.4738
1925 3 28.5998 21.2936 79.2377
1926 3 -18.6736 -17.3548 12.7419
1927 3 42.6144 13.8412 24.3837
1928 3 -19.226 -20.0019 14.5244
1929 3 27.0013 23.1923 15.1401
1930 3 7.63054 13.7028 25.1078
1931 3 13.7513 -31.4103 47.7101
1932 3 -27.8503 14.6865 51.3194
1933 3 16.869 -33.6672 61.7593
1934 3 -28.6878 46.9219 74.5042
1935 3 8.81065 17.1253 53.9787
1936 3 -46.8247 -0.854309 79.434
1937 3 28.5098 4.66776 50.1026
1938 3 11.0099 -0.230146 64.4126
1939 3 -30.407 46.0963 20.8023
1940 3 -34.7735 -2.16905 14.3831
1941 3 41.7152 -6.4741 59.7462
1942 3 13.7826 5.16314 79.4402
1943 3 -44.5556 22.7004 74.1829
1944 3 -22.0137 33.6987 32.0325
1945 3 38.8398 -41.0173 80.7209
1946 3 8.75964 -30.5901 14.8785
1947 3 16.7512 28.8372 35.6425
1948 3 9.56576 -27.7762 29.2817
1949 3 46.4106 10.8174 27.7369
1950 3 -33.4906 18.421 39.0552
1951 3 -30.5604 3.78684 69.473
1952 3 8.46688 -9.46118 82.6819
1953 3 19.2422 -43.2285 26.2231
1954 3 -44.6617 14.8171 52.6186
1955 3 -45.3495 -34.2876 77.4852
1956 3 -34.6504 -18.066 71.6588
1957 3 -0.928432 33.2888 34.0817
1958 3 4.26643 33.1859 88.4357
1959 3 -31.019 -8.87408 38.8824
1960 3 -4.47405 -41.0359 63.5422
1961 3 -4.73359 39.5307 15.626
1962 3 -0.325201 -27.3938 20.5559
1963 3 -26.4431 46.045 68.747
1964 3 24.9206 21.7351 40.963
1965 3 2.55885 -27.239 20.7314
1966 3 -5.94561 22.8714 36.6628
1967 3 34.4889 4.67026 62.3431
1968 3 46.561 -40.2766 13.4782
1969 3 11.5321 -10.131 41.9237
1970 3 -17.0268 44.8062 89.7213
1971 3 45.3567 -34.2005 25.2421
1972 3 -29.8115 -40.3462 42.9553
1973 3 -31.8174 -43.0812 61.2958
1974 3 27.3946 -28.6062 45.7447
1975 3 -35.4809 -30.5944 86.0195
1976 3 -39.9235 -19.024 34.6192
1977 3 -0.439037 7.88264 71.7581
1978 3 -29.9949 21.212 65.2381
1979 3 5.09928 44.8924 85.2218
1980 3 1.27295 -12.0781 46.3954
1981 3 -11.9183 -30.0323 67.4915
1982 3 -2.46597 12.0651 35.6444
1983 3 -29.7848 -19.582 55.0593
1984 3 44.1418 24.9422 76.8592
1985 3 -20.0324 6.64145 76.8978
1986 3 14.4873 -13.5468 49.798
1987 3 -39.2199 12.5646 11.6062
1988 3 -13.3872 -45.6221 22.1819
1989 3 11.2944 -21.3494 83.081
1990 3 -3.06111 -14.8299 24.3249
1991 3 -17.4338 34.9378 44.1554
1992 3 26.6945 -3.512 49.5931
1993 3 39.7761 12.0921 74.8868
1994 3 -10.4733 -16.09 60.0232
1995 3 0.121897 16.5128 35.0683
1996 3 -1.99001 -26.4315 58.0422
1997 3 20.3882 -32.648 51.602
1998 3 19.7096 0.485672 74.4839
1999 3 34.8079 25.0253 89.4299
2000 3 10.6804 8.47631 78.495
2001 3 2.92093 -15.4859 58.1164
2002 3 35.3326 -28.35 39.1786
2003 3 16.4861 -18.6947 52.6417
2004 3 40.6706 14.1741 43.141
2005 3 25.0401 19.9187 76.5388
2006 3 -42.2626 9.7798 55.9038
2007 3 -9.32058 30.3976 39.7124
2008 3 -10.2575 37.1971 77.3266
2009 3 -5.33198 -33.8158 74.7319
2010 3 -29.9143 9.95585 11.9019
2011 3 38.5865 21.3514 10.7039
2012 3 19.82 12.5966 30.5988
2013 3 19.1707 7.0492 84.1623
2014 3 34.7846 6.31539 73.8844
2015 3 -28.3583 9.56869 39.2696
2016 3 -31.0394 -28.6976 42.8286
2017 3 37.5398 -27.6797 35.3502
2018 3 33.6991 -2.87741 53.7951
2019 3 -18.9213 47.0293 90.1827
2020 3 -22.3316 -28.5992 84.1227
2021 3 -28.0611 4.47201 38.571
2022 3 -33.2201 9.14343 16.9143
2023 3 -47.0045 18.0789 88.2952
2024 3 15.301 8.02636 82.0645
2025 3 -2.64748 -35.0644 85.1104
2026 3 -45.7432 31.5381 26.4974
2027 3 -39.331 -38.7491 62.3512
2028 3 -38.3403 -22.5696 19.6935
2029 3 -26.9123 -7.24978 59.0773
2030 3 -41.9534 -3.10882 19.074
2031 3 -24.6197 44.6763 47.6339
2032 3 -24.3902 -2.71257 42.6433
2033 3 30.0355 -9.96836 41.6466
2034 3 37.1449 -27.8176 79.0194
2035 3 12.8713 32.6467 47.8703
2036 3 -19.3409 -5.28626 53.347
2037 3 -0.423566 0.794505 82.1283
2038 3 4.67765 -6.38256 46.2481
2039 3 -13.9023 -41.2348 23.1935
2040 3 26.6359 -33.6134 40.109
2041 3 -8.86472 8.42368 81.9922
2042 3 -17.355 44.622 78.8518
2043 3 18.1085 -36.8635 68.312
2044 3 -44.5428 9.34037 77.0842
2045 3 32.4188 3.96049 70.6054
2046 3 20.0752 5.42593 46.0812
2047 3 11.939 10.1784 24.2243
2048 3 6.59218 -10.7875 52.7914
2049 3 39.9599 8.45847 67.8828
2050 3 -22.3086 -17.9005 90.6001
2051 3 -21.6897 29.2796 87.8317
2052 3 32.2443 -41.9862 22.3799
2053 3 -15.5612 -32.4843 45.4613
2054 3 -36.3783 45.1425 12.7042
2055 3 36.4161 -13.2167 27.6635
2056 3 -28.6327 20.0542 57.4894
2057 3 3.71038 -41.9489 57.5143
2058 3 6.63014 7.58111 29.27
2059 3 15.7836 -26.7341 13.9839
2060 3 38.621 6.97054 34.9295
2061 3 8.7337 -13.5889 81.2864
2062 3 32.8367 -29.4029 36.2986
2063 3 18.0982 -32.9009 43.022
2064 3 38.6336 18.1002 34.6015
2065 3 -37.338 -20.4077 21.2896
2066 3 -24.1499 -14.3789 53.6265
2067 3 -29.1985 29.53 42.9908
2068 3 42.8857 20.1941 10.9228
2069 3 5.40936 37.6007 50.7517
2070 3 23.8098 -44.7451 33.848
2071 3 -4.64035 -41.74 45.2713
2072 3 2.92984 -36.1971 40.6018
2073 3 9.62209 7.54469 76.1917
2074 3 -42.0312 30.1509 37.4899
2075 3 -43.9584 -35.1257 25.585
2076 3 -1.80437 -32.8386 22.9689
2077 3 -14.1727 8.45234 88.593
2078 3 -42.8985 6.53266 29.4088
2079 3 9.55147 38.6913 68.0501
2080 3 9.22489 -12.6092 78.748
2081 3 -38.1103 7.91706 30.0061
2082 3 -22.2563 27.6115 76.6759
2083 3 -40.6067 25.0043 56.6526
2084 3 -27.8815 7.95321 49.3743
2085 3 44.5202 -16.8381 25.6323
2086 3 15.956 39.7092 85.0475
2087 3 44.2962 -0.012524 39.9628
2088 3 -25.7552 38.0615 15.7818
2089 3 16.1111 18.9682 79.8132
2090 3 35.009 22.1423 76.4022
2091 3 -38.9919 27.5158 64.6035
2092 3 33.1577 0.315369 87.5299
2093 3 6.95294 -31.2301 24.085
2094 3 -25.8849 15.1736 88.2763
2095 3 19.7835 21.9582 9.65981
2096 3 -18.3696 -1.13796 59.911
2097 3 35.1222 27.3428 9.84834
2098 3 42.8942 -31.1041 66.6754
2099 3 32.1668 16.1141 39.6974
2100 3 38.2122 -33.3599 46.8469
2101 3 11.3248 -45.2204 63.2148
2102 3 -41.331 -17.0314 11.3654
2103 3 -2.31191 35.007 57.6016
2104 3 14.8175 8.03167 52.5937
2105 3 -1.73063 -46.6032 50.1778
2106 3 36.2236 34.9562 73.545
2107 3 -38.68 46.2107 16.1311
2108 3 40.0146 18.8714 32.2476
2109 3 -18.2737 29.3699 25.1472
2110 3 35.9414 -14.5987 32.3059
2111 3 -1.29775 -10.3526 32.2176
2112 3 26.6349 11.3601 85.5341
2113 3 1.37063 22.2538 38.8984
2114 3 5.86443 25.7357 83.5136
2115 3 20.988 1.37328 68.1844
2116 3 42.9986 17.3956 20.6211
2117 3 -30.5 32.2882 58.9956
2118 3 24.9096 -30.197 79.9242
2119 3 30.8432 -0.435722 50.8478
2120 3 -4.20317 23.4009 41.5401
2121 3 -15.5358 -41.6833 48.3714
2122 3 41.6875 36.2851 34.2754
2123 3 -15.9267 34.4543 50.7677
2124 3 19.638 -9.38981 60.7066
2125 3 -21.4703 -15.124 58.5725
2126 3 -39.9387 -21.8365 35.0407
2127 3 15.2667 30.3246 58.0476
2128 3 35.3636 12.7508 43.0202
2129 3 25.6638 -45.9543 76.8226
2130 3 2.41089 37.0137 10.6731
2131 3 -12.5404 11.0287 49.3291
2132 3 -8.0088 1.99294 9.48157
2133 3 6.59891 44.6729 46.6681
2134 3 -43.054 -26.9662 80.1413
2135 3 28.8914 21.5566 43.7339
2136 3 -11.638 -0.748928 28.9908
2137 3 3.90912 6.17979 56.1058
2138 3 -16.791 -45.111 14.1385
2139 3 7.54659 0.677851 11.1226
2140 3 -8.95649 -3.31564 84.6606
2141 3 -25.2105 -12.3409 67.9606
2142 3 -5.593 1.14974 46.9509
2143 3 16.7521 30.7649 61.9687
2144 3 -47.1211 -44.9476 39.9447
2145 3 37.7645 21.2832 89.4702
2146 3 26.6578 -26.5682 34.976
2147 3 -34.688 -35.1067 31.3458
2148 3 3.54117 -21.5062 74.3396
2149 3 -2.03892 0.555539 60.7531
2150 3 22.5748 -19.9037 50.6312
2151 3 -44.0924 -22.5056 33.8867
2152 3 2.18391 21.3786 14.6903
2153 3 -5.01155 -9.55566 34.5508
2154 3 -35.9193 30.4313 12.1555
2155 3 28.3595 12.88 81.9532
2156 3 46.0772 18.9808 65.634
2157 3 -24.5005 -35.8981 18.9555
2158 3 -29.9123 -11.4718 87.3137
2159 3 42.563 15.2369 19.4038
2160 3 -13.2139 11.1695 89.2188
2161 3 1.99788 36.3981 66.1571
2162 3 26.9656 4.3529 78.3293
2163 3 -1.0282 16.9003 39.0341
2164 3 4.40521 -27.8586 29.5735
2165 3 47.0357 -15.3202 88.0816
2166 3 -43.9481 -19.7064 32.9373
2167 3 -31.3026 -16.6191 25.8679
2168 3 -36.6504 3.93633 27.0889
2169 3 -36.8959 -37.3308 36.197
2170 3 -12.4562 33.2998 63.6021
2171 3 24.886 21.4089 10.6105
2172 3 44.5774 26.754 34.8819
2173 3 -11.2192 -8.06537 29.0502
2174 3 31.8047 21.8456 27.9256
2175 3 -44.4926 45.5818 41.0536
2176 3 18.5859 -29.0519 44.1699
2177 3 -30.6853 25.9521 65.5731
2178 3 13.1844 36.2149 60.3489
2179 3 -36.4916 7.50191 61.803
2180 3 20.562 -31.7234 12.0884
2181 3 -23.069 35.7101 39.0265
2182 3 -16.0295 17.6506 22.0206
2183 3 38.9957 -29.2698 12.3535
2184 3 -15.8437 33.5535 78.8657
2185 3 6.82536 -2.41049 54.1635
2186 3 2.16354 -4.89192 43.3821
2187 3 -26.8598 -16.5071 44.8022
2188 3 -31.5199 7.73833 68.8751
2189 3 -25.9119 9.34767 34.4747
2190 3 25.1291 -31.0183 66.7067
2191 3 16.8267 9.50768 48.9055
2192 3 14.7518 18.0929 83.7835
2193 3 -31.7873 -5.70042 45.9723
2194 3 38.9505 -28.0354 83.7292
2195 3 42.2112 -27.457 21.3785
2196 3 34.7359 -10.884 76.5944
2197 3 16.1987 18.2312 25.7766
2198 3 23.6415 24.27 86.3299
2199 3 -30.8298 -27.6622 31.2132
2200 3 39.7827 -25.1924 55.1067
2201 3 -45.3538 44.3175 31.6379
2202 3 10.2468 21.927 78.5514
2203 3 30.0477 17.4754 42.4623
2204 3 42.8981 36.4112 75.4376
2205 3 12.1587 -1.18984 11.0253
2206 3 13.9665 18.3599 64.8183
2207 3 -19.5342 -26.247 35.3704
2208 3 -1.85403 -26.6454 13.906
2209 3 47.136 -13.416 38.3099
2210 3 -0.899147 5.43448 7.38567
2211 3 -28.3625 -8.57856 38.2164
2212 3 -17.9482 -33.4291 34.2566
2213 3 -10.8007 35.6832 25.8394
2214 3 -26.5971 18.8768 63.0625
2215 3 13.742 -0.194911 37.1447
2216 3 17.7028 -4.41957 41.0776
2217 3 14.804 -19.599 41.3003
2218 3 6.36579 11.2854 9.49919
2219 3 -35.19 -22.7997 43.4632
2220 3 -35.8217 -46.718 23.377
2221 3 35.7388 26.7099 76.0968
2222 3 23.9932 -36.9733 20.5674
2223 3 -34.8461 -32.5704 66.8045
2224 3 31.2028 20.623 78.7106
2225 3 22.4987 20.294 43.7692
2226 3 -21.4798 -35.4655 22.7311
2227 3 -33.7161 32.3206 41.7999
2228 3 -20.1597 14.8431 87.4022
2229 3 40.8476 38.1165 54.3619
2230 3 -14.2262 -47.1314 44.8768
2231 3 -12.6395 29.7668 16.3912
2232 3 -41.4097 29.7109 40.3533
2233 3 -31.7721 -26.9805 72.2372
2234 3 40.2362 3.22904 33.9281
2235 3 31.217 -43.4469 82.4497
2236 3 -37.5617 27.8321 35.2076
2237 3 14.5617 -15.3562 13.5177
2238 3 12.4404 5.26977 72.5082
2239 3 30.4616 -25.0594 36.5302
2240 3 17.1554 -13.6852 49.0994
2241 3 7.21559 9.82935 77.4603
2242 3 33.9461 -12.0453 72.5274
2243 3 22.9652 -4.74107 26.6183
2244 3 -25.9675 -34.6044 77.8934
2245 3 -25.8415 12.383 75.2712
2246 3 -32.3868 -19.983 56.1093
2247 3 -25.2469 22.877 64.773
2248 3 -11.8999 -45.8539 56.0624
2249 3 -4.10222 -26.3406 12.1908
2250 3 -28.6164 -6.56329 70.3003
2251 3 40.2122 34.7301 74.8699
2252 3 37.9357 -28.7431 38.3466
2253 3 32.2537 16.8525 81.8478
2254 3 -24.2298 -38.744 53.0117
2255 3 -3.97491 40.0251 48.8243
2256 3 5.47355 21.1183 83.3828
2257 3 -46.2717 -0.252834 21.7626
2258 3 -20.2936 -5.31212 60.0553
2259 3 2.06222 -10.3635 59.1552
2260 3 29.8409 -22.3896 25.1446
2261 3 -15.9719 -38.9688 73.7421
2262 3 -34.3699 11.7394 12.6268
2263 3 -3.75317 19.4864 26.9825
2264 3 -17.6219 -16.525 69.4982
2265 3 -15.8233 -29.5315 79.987
2266 3 -11.1751 41.1705 29.3725
2267 3 -40.4009 31.7099 33.5317
2268 3 14.7759 -19.1924 58.81
2269 3 4.5831 24.7587 50.4819
2270 3 -42.3263 -20.2488 28.4784
2271 3 -44.5346 32.7038 48.5887
2272 3 21.3289 -40.1254 85.8647
2273 3 19.5494 -2.86709 13.7386
2274 3 31.6196 -9.30529 75.3664
2275 3 -5.56133 42.3619 76.6498
2276 3 30.4365 -15.4141 39.3035
2277 3 -4.66903 -14.6228 29.2524
2278 3 46.3379 -18.718 42.642
2279 3 -4.43831 -37.3861 50.0033
2280 3 -3.64217 14.5949 70.3432
2281 3 7.2319 -41.6694 15.0047
2282 3 -30.9903 34.8576 85.5149
2283 3 33.8203 0.565707 47.2977
2284 3 -22.1106 -28.1806 12.0665
2285 3 -40.9684 2.07664 59.9324
2286 3 -21.4818 23.3702 48.7321
2287 3 -40.8135 33.3791 51.4912
2288 3 41.7956 -5.43114 62.3616
2289 3 13.7344 30.4932 42.5332
2290 3 42.9605 34.8676 71.6467
2291 3 -22.4504 15.3373 36.7077
2292 3 38.1077 -15.3882 68.8763
2293 3 20.9722 11.6592 33.1057
2294 3 -40.5307 34.5985 12.8241
2295 3 8.10541 0.419697 38.0866
2296 3 19.8132 38.1287 87.1792
2297 3 -19.2211 44.0319 25.8368
2298 3 33.5224 46.5359 65.892
2299 3 10.5138 38.0823 75.9244
2300 3 -43.755 27.2002 45.1014
2301 3 -10.6284 15.2133 70.1232
2302 3 16.0675 -3.16751 10.9407
2303 3 16.0158 3.09419 70.0839
2304 3 40.5898 -42.494 64.1877
2305 3 25.5416 -28.5132 72.9103
2306 3 22.6906 16.0768 68.7676
2307 3 -12.4584 37.835 67.4132
2308 3 -14.0032 18.4699 87.6455
2309 3 -28.9916 21.7401 62.4948
2310 3 -43.3947 -41.9272 41.7392
2311 3 1.47728 0.748452 22.0494
2312 3 -43.6179 -46.0208 37.3771
2313 3 -35.3539 -19.4646 67.0523
2314 3 10.228 9.88036 35.5457
2315 3 -6.34442 -43.1871 25.8002
2316 3 40.5514 -37.6831 85.3475
2317 3 19.3757 -14.2885 63.3889
2318 3 30.9834 33.0475 88.7797
2319 3 1.27394 10.0348 79.8403
2320 3 -47.0349 4.32382 11.0345
2321 3 28.0393 18.9223 38.3626
2322 3 24.5695 0.551297 11.5468
2323 3 11.077 -16.2258 37.4863
2324 3 33.9261 -18.0181 11.603
2325 3 8.73168 12.5024 9.98465
2326 3 8.70539 9.19132 58.2193
2327 3 -18.9744 -31.8569 32.4181
2328 3 -25.2639 0.523278 63.6455
2329 3 -21.8509 27.8085 51.9235
2330 3 -1.33719 16.5894 50.0934
2331 3 16.437 28.0776 33.3154
2332 3 39.8088 -7.69965 35.3043
2333 3 -33.6236 34.9154 13.3032
2334 3 -18.9426 38.5324 67.2791
2335 3 37.0614 29.7775 89.6432
2336 3 7.22555 10.4355 28.623
2337 3 10.458 7.36116 81.1794
2338 3 -9.16109 18.728 70.3683
2339 3 44.6908 -22.7872 55.2856
2340 3 39.5123 -24.6132 42.7139
2341 3 3.00622 -18.8836 73.7599
2342 3 -28.407 -45.3851 44.4083
2343 3 25.1724 0.0228004 23.5365
2344 3 -43.5068 -15.8561 20.294
2345 3 24.1731 16.0097 46.2604
2346 3 19.7433 -33.04 74.7385
2347 3 22.4042 -33.1358 81.9773
2348 3 28.1894 8.92627 77.7984
2349 3 -1.55816 13.1238 69.6501
2350 3 -40.9885 0.886507 26.6927
2351 3 -30.382 22.1154 80.033
2352 3 41.7787 32.4225 73.0689
2353 3 5.70178 45.0608 42.37
2354 3 -2.03019 -12.2187 30.1132
2355 3 25.2654 40.0448 26.0276
2356 3 43.2407 31.9303 28.3756
2357 3 35.2534 14.0107 54.7228
2358 3 -9.45787 47.1427 79.7815
2359 3 12.2828 -2.94679 53.8653
2360 3 41.553 3.44397 55.4958
2361 3 33.0743 19.9321 85.3665
2362 3 -27.8723 -2.19885 82.3946
2363 3 2.91488 29.1458 22.9785
2364 3 -43.9504 -13.1367 10.9099
2365 3 -39.2444 -45.4745 16.0087
2366 3 -15.1337 -11.3346 10.4953
2367 3 -45.3973 -23.9026 49.3352
2368 3 13.8498 19.3115 25.3532
2369 3 0.211187 5.74332 67.7537
2370 3 -5.06362 37.6988 13.6783
2371 3 -5.46595 -23.3435 72.9361
2372 3 -35.3494 18.4192 23.5629
2373 3 -3.91902 -25.2625 16.6888
2374 3 28.8191 -3.00279 53.3322
2375 3 35.2136 20.8045 80.672
2376 3 -39.1096 41.4158 80.7667
2377 3 36.9509 -28.2204 63.3473
2378 3 -10.8197 -2.99306 29.9689
2379 3 -1.52405 -10.9426 69.4702
2380 3 14.4852 7.15275 69.4097
2381 3 9.84485 -20.5668 11.4324
2382 3 30.6492 -17.3584 21.0614
2383 3 31.383 39.2215 11.9469
2384 3 28.2425 11.7195 37.3287
2385 3 32.5683 21.1821 81.1493
2386 3 -33.5289 -45.6015 51.4262
2387 3 38.1985 30.3939 11.8098
2388 3 26.1385 17.7562 22.414
2389 3 -25.339 22.0305 50.3597
2390 3 -13.3466 32.4575 78.7229
2391 3 -35.3404 -7.15009 15.6397
2392 3 -44.5268 31.3887 33.8507
2393 3 24.3312 -32.6603 64.6761
2394 3 -43.5827 -24.4611 18.7643
2395 3 46.1257 -19.6037 72.2559
2396 3 5.78997 -26.2606 45.3826
2397 3 -15.95 -42.0054 61.0509
2398 3 -18.9371 14.2283 23.1545
2399 3 -28.8516 6.37544 59.3948
2400 3 32.784 26.3856 46.4852
2401 3 -10.6367 -45.4432 60.897
2402 3 -26.1486 -6.19558 77.005
2403 3 12.7053 1.37416 11.553
2404 3 27.6021 2.21247 82.9023
2405 3 44.1587 34.9889 63.0559
2406 3 -3.90899 12.8552 26.1955
2407 3 -29.0814 -6.67954 32.6306
2408 3 -8.48179 13.4817 41.2717
2409 3 -44.7774 36.41 27.1339
2410 3 33.6099 -44.7092 27.4446
2411 3 37.7501 6.5545 59.891
2412 3 9.45444 44.7388 76.3704
2413 3 34.0705 8.17949 36.2579
2414 3 -32.6027 -11.7017 58.1988
2415 3 29.8414 -24.636 65.4121
2416 3 -0.732841 -41.4662 38.2417
2417 3 -11.9893 39.3819 10.9113
2418 3 -6.20253 6.08538 43.6917
2419 3 14.4038 -27.1633 84.7492
2420 3 12.133 22.783 64.2581
2421 3 -10.656 -33.8927 61.5009
2422 3 -33.7707 -1.31255 78.3025
2423 3 19.7326 3.72213 31.7937
2424 3 3.05246 -37.2817 18.292
2425 3 -11.557 16.6316 26.6935
2426 3 30.0925 -18.5522 44.5921
2427 3 -10.8398 30.495 51.9053
2428 3 11.8429 29.4775 68.6839
2429 3 32.8866 2.35348 55.4469
2430 3 32.6067 -10.5062 48.9479
2431 3 17.2126 32.6478 76.7386
2432 3 32.6894 41.8939 31.5901
2433 3 -40.7813 -22.9806 31.0432
2434 3 42.0766 -37.4962 32.456
2435 3 -44.6167 31.0848 36.6334
2436 3 -45.3548 0.94747 40.594
2437 3 -28.1189 -33.7533 81.709
2438 3 23.1092 -10.3713 54.9263
2439 3 8.65939 -17.9283 54.3361
2440 3 38.2552 18.0825 74.7224
2441 3 34.7104 2.06335 14.7081
2442 3 20.7957 -15.0944 34.6856
2443 3 16.9363 26.0074 51.8159
2444 3 23.8877 34.3978 61.1265
2445 3 -26.2344 -46.6033 55.2124
2446 3 17.2173 -26.9179 66.9999
2447 3 13.393 6.43782 76.8837
2448 3 -25.2563 -23.8061 49.0512
2449 3 -26.2727 28.1089 74.407
2450 3 -10.5016 6.60746 56.6824
2451 3 24.8247 1.88119 25.3478
2452 3 29.3891 8.47471 83.7246
2453 3 43.2788 -46.3967 73.5433
2454 3 -8.65853 11.165 20.3002
2455 3 23.0094 -25.9525 18.4511
2456 3 -39.0693 41.8161 33.7586
2457 3 0.483535 10.356 33.1727
2458 3 22.051 9.04322 78.1929
2459 3 -44.8456 -0.311185 15.0073
2460 3 -18.7046 -0.509101 66.4472
2461 3 20.6006 6.69471 70.0581
2462 3 -5.0417 37.8459 18.3468
2463 3 -14.6222 14.4629 78.4705
2464 3 30.3755 -1.31272 48.4475
2465 3 -11.5177 -47.1799 86.734
2466 3 10.3855 35.2554 44.8817
2467 3 35.1489 38.9863 55.8288
2468 3 25.647 37.7465 84.1876
2469 3 -4.39286 -16.8529 46.3453
2470 3 34.5773 42.8248 40.4612
2471 3 -17.7764 -20.3094 67.3154
2472 3 43.1768 2.03064 29.9995
2473 3 -38.2962 10.126 12.6823
2474 3 45.5861 -24.514 25.6906
2475 3 -41.8689 -27.1176 56.1624
2476 3 12.2079 37.3563 48.2913
2477 3 27.3721 11.9978 39.9342
2478 3 16.8875 10.3958 79.1094
2479 3 -42.7404 1.4478 41.4618
2480 3 40.9992 21.9898 11.8326
2481 3 10.1764 -40.045 80.0617
2482 3 29.7756 6.89823 19.6512
2483 3 -11.3446 -3.12284 32.7758
2484 3 30.3423 -43.7546 60.2626
2485 3 -26.6363 -4.07317 81.1725
2486 3 -17.5509 34.4766 12.3473
2487 3 9.88715 27.0597 27.1841
2488 3 -29.1278 -43.2437 53.6674
2489 3 -47.143 9.15823 87.1698
2490 3 -32.4804 -39.1149 86.8458
2491 3 1.00634 -8.66732 10.4096
2492 3 -10.4356 45.8481 74.4609
2493 3 -26.8686 30.5333 75.335
2494 3 11.7746 -36.0855 44.3742
2495 3 41.487 29.6763 90.2176
2496 3 -21.0331 13.9421 34.7382
2497 3 -21.7621 -35.5056 19.9263
2498 3 33.1584 23.3494 26.05
2499 3 -27.8304 -38.4811 46.3117
2500 3 -12.8978 40.5944 74.5859
2501 3 -24.9996 -9.95295 10.5479
2502 3 -33.231 37.5968 13.3274
2503 3 -15.4229 -45.1359 45.7427
2504 3 -30.6495 -28.3175 88.3187
2505 3 37.1068 40.4587 44.1035
2506 3 36.6507 -37.1452 82.2257
2507 3 16.984 3.05196 32.9809
2508 3 19.3194 11.9473 51.7731
2509 3 -9.38759 -14.5371 13.0831
2510 3 13.997 24.2951 45.0539
2511 3 40.9776 -36.2467 34.4338
2512 3 -37.7934 -29.7669 34.0323
2513 3 -27.8053 -34.8789 22.234
2514 3 33.8299 24.1922 84.7634
2515 3 15.1019 -44.072 53.5672
2516 3 -46.0411 11.359 76.752
2517 3 5.22988 19.5834 11.4978
2518 3 34.0241 7.60737 40.9245
2519 3 -45.7013 -40.8189 70.9385
2520 3 -4.51684 11.8783 75.9797
2521 3 20.2178 -1.1328 60.6329
2522 3 19.9785 -2.84297 16.4537
2523 3 -12.0836 0.901439 61.701
2524 3 25.2798 43.9971 39.3872
2525 3 13.9955 14.0811 68.8594
2526 3 -44.106 13.926 29.5472
2527 3 32.7723 -41.1125 14.6198
2528 3 46.149 -22.7349 29.8909
2529 3 -41.5099 39.4089 34.6006
2530 3 -10.1078 9.37659 52.948
2531 3 20.7621 -46.749 35.4499
2532 3 42.7536 4.68495 64.6511
2533 3 12.778 -31.6115 19.2272
2534 3 36.8004 -18.2808 13.0835
2535 3 20.7186 3.67268 91.4759
2536 3 29.8344 -44.1696 43.3075
2537 3 42.8278 23.1644 51.4176
2538 3 34.2374 -30.0277 80.6891
2539 3 29.0152 20.8596 75.2926
2540 3 32.235 -21.0629 71.1048
2541 3 31.879 -34.1788 54.3978
2542 3 13.654 -27.8781 17.9915
2543 3 -41.9703 41.3881 32.0625
2544 3 33.0099 -13.62 51.6362
2545 3 -39.8895 -34.8819 21.9423
2546 3 43.6833 30.3729 42.6728
2547 3 4.02924 -4.17688 32.2521
2548 3 -24.9598 1.47188 73.3178
2549 3 29.9582 -15.7474 62.0872
2550 3 36.0772 -1.96843 55.0678
2551 3 -8.26734 -34.4162 43.4807
2552 3 -2.25065 -30.0082 43.5889
2553 3 -40.79 34.3707 28.7695
2554 3 24.7712 1.43472 60.4786
2555 3 3.75109 -39.4706 16.7709
2556 3 14.2728 42.3677 29.8118
2557 3 26.2806 17.4193 30.0551
2558 3 26.2821 23.6578 84.2183
2559 3 30.0919 -13.3461 77.8949
2560 3 8.73284 -41.1796 21.4514
2561 3 38.9567 -43.9959 27.9797
2562 3 32.8043 0.464893 78.5677
2563 3 20.0565 6.97982 81.4747
2564 3 43.9462 -5.39848 21.7954
2565 3 2.1515 -20.4576 31.9088
2566 3 -34.0865 32.0936 16.5247
2567 3 36.4179 33.9568 90.9357
2568 3 45.4456 -44.8871 31.6758
2569 3 -33.767 18.5973 60.0692
2570 3 -12.4305 35.6238 40.2617
2571 3 -42.464 -14.4817 77.4837
2572 3 -42.0788 29.4164 51.4499
2573 3 45.1021 -1.37083 78.0058
2574 3 -46.3726 -24.6073 88.251
2575 3 -1.05296 -23.8794 76.9658
2576 3 44.6443 39.42 68.969
2577 3 4.23772 -46.2192 88.1935
2578 3 44.039 -33.7312 31.426
2579 3 6.4289 -28.5267 79.1594
2580 3 10.1779 19.9672 39.476
2581 3 -32.1696 -8.83907 90.0159
2582 3 -15.6483 -15.8674 73.3109
2583 3 18.9099 43.3923 64.7596
2584 3 26.2499 6.69754 81.5322
2585 3 24.0194 4.55992 34.1405
2586 3 41.2007 40.975 78.1043
2587 3 -6.95022 -37.3795 43.0005
2588 3 -16.9723 -4.55246 10.0178
2589 3 23.989 28.0416 80.0269
2590 3 3.6143 -39.0018 14.0681
2591 3 34.1761 -17.3843 53.9433
2592 3 15.3776 4.25168 44.6294
2593 3 -42.7374 12.6244 45.7412
2594 3 33.0992 43.1923 80.3386
2595 3 19.3733 5.59842 57.2229
2596 3 -34.2899 20.2929 64.0625
2597 3 10.0117 31.1108 77.4422
2598 3 -41.479 -12.309 49.6879
2599 3 15.3862 12.5963 30.8468
2600 3 39.9877 -16.0535 87.3774
2601 3 -26.6306 3.66264 85.1503
2602 3 -13.1731 17.4063 56.3851
2603 3 3.34107 -38.9317 44.3914
2604 3 -19.9108 -2.99362 21.7004
2605 3 19.04 15.9145 28.0953
2606 3 -12.4689 23.8183 37.4392
2607 3 -43.7362 7.84647 32.5215
2608 3 -28.5813 -12.646 36.932
2609 3 39.7398 39.9834 73.8965
2610 3 -37.1315 -30.835 74.8371
2611 3 -24.5914 -22.9744 36.9813
2612 3 0.906875 -13.8626 71.9364
2613 3 -6.91917 20.0713 17.6654
2614 3 1.13178 7.05244 24.188
2615 3 -35.243 -37.5922 81.6416
2616 3 29.0168 19.9305 83.5633
2617 3 26.0939 -33.3386 28.5254
2618 3 -23.6361 -12.0318 60.6065
2619 3 -20.2253 -15.6396 61.1347
2620 3 -25.679 9.86767 25.2061
2621 3 -8.44498 -16.4469 58.4786
2622 3 9.21734 9.00577 73.842
2623 3 -44.1976 36.6859 78.4978
2624 3 -17.7849 -5.04089 17.1477
2625 3 -20.5304 -41.0161 46.7567
2626 3 0.529535 1.44675 67.3902
2627 3 21.7683 -20.8855 83.7515
2628 3 46.2901 43.8281 31.903
2629 3 -38.3204 -46.9068 38.8989
2630 3 31.3796 33.3287 62.4616
2631 3 44.7648 -44.4845 15.4653
2632 3 30.203 -11.084 39.1433
2633 3 -21.4906 7.02281 84.3524
2634 3 47.0514 -41.6855 87.8366
2635 3 18.8758 9.27365 51.8097
2636 3 -25.5276 -12.3376 18.9806
2637 3 -2.0824 -18.9418 11.1097
2638 3 -42.5335 -26.0509 86.6981
2639 3 -29.0172 -8.43971 27.7112
2640 3 27.9718 15.8052 47.499
2641 3 27.2615 7.76476 87.1612
2642 3 -11.7179 46.1049 62.9959
2643 3 -0.343374 3.43728 68.9415
2644 3 20.2707 16.1413 70.1386
2645 3 -38.7231 46.6281 87.4133
2646 3 13.7114 33.2696 75.6046
2647 3 7.21311 8.81598 10.355
2648 3 -39.056 -43.6429 58.1335
2649 3 23.9765 18.7429 71.8698
2650 3 -34.9277 30.7549 77.3464
2651 3 35.8236 24.3687 30.1161
2652 3 -13.5257 34.0357 46.4567
2653 3 -38.9455 -7.93215 43.6086
2654 3 14.495 9.50146 80.0609
2655 3 16.3005 40.5724 38.0485
2656 3 -14.8505 -9.02616 41.2281
2657 3 -2.39242 46.8479 60.9198
2658 3 26.1944 -32.9644 45.4531
2659 3 -11.1648 14.7629 41.2955
2660 3 4.60454 33.1202 64.3217
2661 3 40.8788 29.4912 66.4574
2662 3 -12.7608 34.5692 12.8529
2663 3 8.71028 -17.2634 38.0602
2664 3 -34.5 -0.0932998 16.0983
2665 3 33.6512 -30.125 31.8509
2666 3 16.621 5.65244 69.59
2667 3 19.8477 -11.91 51.7871
2668 3 44.2398 -25.732 23.7874
2669 3 -31.558 22.4083 54.6216
2670 3 -2.26598 9.69256 52.9151
2671 3 -22.7259 28.2189 49.3673
2672 3 -15.6454 38.28 63.057
2673 3 29.9098 24.3921 82.3799
2674 3 21.5826 -24.4677 42.4929
2675 3 19.18 32.6899 35.173
2676 3 34.962 -1.90758 51.3499
2677 3 16.376 -1.4777 71.3929
2678 3 19.7155 15.2004 30.2802
2679 3 10.8888 -21.6005 78.9748
2680 3 28.9913 22.7403 84.3962
2681 3 -0.859146 -29.5039 82.6119
2682 3 43.6736 -38.9401 64.7919
2683 3 -33.0857 23.2805 20.8656
2684 3 -39.9983 -16.2511 80.9858
2685 3 22.9945 -7.66981 69.2038
2686 3 2.30164 -43.4969 73.0975
2687 3 19.3692 -18.5339 12.9947
2688 3 29.4882 -20.7036 39.136
2689 3 -27.9613 14.065 86.6541
2690 3 -25.5681 -41.9932 50.2935
2691 3 31.808 23.4897 37.9118
2692 3 35.3261 -19.5671 60.823
2693 3 5.37483 -34.4913 37.2756
2694 3 29.2967 3.69767 79.4615
2695 3 -9.76689 38.4022 39.72
2696 3 18.5608 -1.89417 67.743
2697 3 -16.093 -9.00671 11.6196
2698 3 23.3816 11.0805 77.4383
2699 3 -43.3538 32.7829 85.6411
2700 3 -32.3969 -29.4195 45.2549
2701 3 42.0328 -37.7614 18.1245
2702 3 12.1906 37.5622 30.9621
2703 3 -3.6985 2.54823 38.369
2704 3 30.3881 -45.3533 33.2589
2705 3 -30.6727 -16.1515 63.6782
2706 3 -8.90382 19.026 9.13651
2707 3 -24.226 25.3199 80.5385
2708 3 -29.4803 15.8252 54.0405
2709 3 -40.6408 -22.5684 21.5643
2710 3 3.03915 6.51696 67.2022
2711 3 39.8167 -30.1121 16.8695
2712 3 29.6251 8.1241 86.2789
2713 3 1.60215 45.9143 40.72
2714 3 -46.3137 -25.8441 25.7668
2715 3 -25.8756 4.47055 33.4808
2716 3 39.7321 -13.4847 82.683
2717 3 -25.8493 10.3169 57.5373
2718 3 5.13142 6.32626 43.0208
2719 3 38.4981 -6.4664 13.2181
2720 3 0.119921 -3.45689 24.7867
2721 3 8.46845 25.7508 82.9847
2722 3 -6.09767 14.1787 23.0592
2723 3 -30.3925 -17.2176 31.2479
2724 3 43.6431 2.246 63.0237
2725 3 -34.0177 -10.3151 78.6249
2726 3 19.0541 45.8099 19.8671
2727 3 17.6662 29.3101 76.8141
2728 3 -10.7668 46.892 59.3745
2729 3 13.8163 -46.2329 47.3376
2730 3 45.475 38.9878 36.6258
2731 3 -46.4066 -15.5384 26.7105
2732 3 -37.8373 -8.89678 47.9851
2733 3 -31.1378 16.6842 56.5195
2734 3 41.5847 42.5302 22.1215
2735 3 -32.9755 -9.48053 22.9476
2736 3 20.127 2.28154 39.3245
2737 3 -30.3204 -18.2263 87.8657
2738 3 14.5646 40.2741 27.7522
2739 3 32.7637 46.8458 63.197
2740 3 -30.6224 -36.6621 35.6284
2741 3 33.8863 -45.425 32.2366
2742 3 -39.4889 36.3645 77.1563
2743 3 -42.0622 -17.3812 76.1036
2744 3 3.61184 -37.6455 38.2065
2745 3 -28.1964 7.09446 37.6535
2746 3 -44.0172 12.824 37.7988
2747 3 -11.8057 6.09225 28.6627
2748 3 -31.0733 35.189 16.7616
2749 3 43.1705 -18.0265 75.6996
2750 3 26.4743 28.5782 88.5816
2751 3 36.2189 -34.3688 44.6326
2752 3 41.9319 -26.9409 55.3736
2753 3 -18.4743 42.4578 51.2279
2754 3 42.0507 -29.3007 39.0084
2755 3 -6.54382 18.7209 10.4473
2756 3 36.328 24.4532 77.6237
2757 3 32.6616 -12.8754 11.7142
2758 3 15.407 -0.47574 73.8484
2759 3 19.8733 9.88473 74.4846
2760 3 2.93362 -36.1947 14.1458
2761 3 -38.8988 -23.2823 33.0133
2762 3 -25.8721 -17.8316 71.6862
2763 3 -7.77071 -31.2093 26.7249
2764 3 18.2121 -11.1083 48.5602
2765 3 24.5783 6.24948 66.1588
2766 3 -12.5208 21.1737 64.3747
2767 3 30.921 41.2653 35.2228
2768 3 -30.9535 -15.9368 42.1469
2769 3 0.371356 -10.5198 14.0668
2770 3 -7.21106 -3.32516 66.0835
2771 3 42.4329 25.8112 24.8058
2772 3 -41.7882 1.11165 18.8783
2773 3 28.0097 16.1963 38.1795
2774 3 -44.8775 -9.06692 13.1289
2775 3 11.7093 -11.1941 79.3572
2776 3 -29.4324 11.2829 20.5411
2777 3 10.4488 -8.81364 11.6526
2778 3 13.7167 16.0152 19.3508
2779 3 36.6882 -5.49762 83.351
2780 3 -29.0954 -36.0344 76.3077
2781 3 -19.2872 -46.7894 18.5346
2782 3 24.4098 28.5845 71.7166
2783 3 -7.48573 13.1727 69.5055
2784 3 32.2549 42.9584 36.9144
2785 3 -23.7859 -46.0856 45.2224
2786 3 32.041 -36.8768 86.5382
2787 3 -36.8476 -12.5925 30.3382
2788 3 -11.263 -30.8378 86.0711
2789 3 -2.71898 19.2395 39.5255
2790 3 40.6788 -30.1432 20.0042
2791 3 9.06141 33.0982 73.9117
2792 3 34.0793 12.2684 67.4724
2793 3 -30.0874 38.9199 47.6656
2794 3 -37.8759 -1.32961 22.6284
2795 3 45.5439 -21.2386 58.6712
2796 3 -5.76453 -18.644 44.6153
2797 3 -30.954 -7.48797 53.2168
2798 3 -46.3175 -25.1672 64.6918
2799 3 44.0028 45.2005 72.8303
2800 3 11.7929 -12.182 59.2713
2801 3 -40.8069 -42.139 12.8854
2802 3 33.5218 -10.4728 25.7602
2803 3 -34.8347 -31.0629 73.749
2804 3 5.77445 19.0909 19.8674
2805 3 -23.431 -36.9845 23.8972
2806 3 31.425 15.6809 72.5125
2807 3 38.3443 -41.7142 17.4862
2808 3 3.62921 43.0691 51.9053
2809 3 19.1449 -0.782432 79.9563
2810 3 -8.11982 0.620225 35.78
2811 3 2.06757 -45.0533 44.6515
2812 3 -44.6214 -7.05093 21.2113
2813 3 18.4538 3.70692 78.3563
2814 3 4.86867 -35.8099 59.6993
2815 3 -26.5841 11.3723 68.1142
2816 3 -8.28157 -2.49621 10.019
2817 3 -1.6113 1.18303 48.8147
2818 3 39.8351 -27.9856 40.0713
2819 3 -37.8233 -18.4028 84.7973
2820 3 -45.6322 38.0574 71.4938
2821 3 25.23 -9.33019 69.7277
2822 3 5.42848 -25.4407 28.6974
2823 3 -9.68871 -4.74811 82.4272
2824 3 36.6451 -28.0475 50.6808
2825 3 18.039 15.0023 68.6974
2826 3 -16.7095 -22.896 36.8596
2827 3 -25.7762 39.873 35.6455
2828 3 -20.6982 47.1199 16.3459
2829 3 -44.4921 -3.33006 59.5753
2830 3 -9.5965 -15.5393 23.809
2831 3 39.3286 32.6246 10.2119
2832 3 -3.86272 -0.00209179 29.541
2833 3 -11.6542 16.1949 67.592
2834 3 -43.1352 27.7645 41.6262
2835 3 26.4372 -4.6459 86.0869
2836 3 4.68754 2.16812 14.6884
2837 3 -28.7596 -47.1939 67.6803
2838 3 -0.978423 7.59475 69.1381
2839 3 -18.4772 -15.449 20.9442
2840 3 -41.1728 -10.1395 63.2373
2841 3 -45.1743 -27.6022 83.5629
2842 3 -24.5408 -41.4755 84.0238
2843 3 -0.909838 38.9789 77.6026
2844 3 -26.818 8.61546 11.5053
2845 3 32.0124 8.40772 19.0487
2846 3 -44.2358 39.3461 34.4727
2847 3 43.3845 -46.2059 68.853
2848 3 0.304832 30.4111 72.3516
2849 3 16.0551 -44.812 84.2075
2850 3 31.5144 6.37475 47.3042
2851 3 -25.0033 -35.0867 30.2533
2852 3 -17.88 0.691373 68.7632
2853 3 2.97847 -18.2371 23.1196
2854 3 5.67263 -42.1335 24.4041
2855 3 47.0454 -7.45089 65.9184
2856 3 41.8938 19.6346 15.1021
2857 3 35.8759 -8.90346 34.7223
2858 3 17.9765 -3.02014 72.617
2859 3 21.4329 -10.3297 75.9432
2860 3 16.093 7.09218 76.0216
2861 3 36.9343 -46.5243 24.6796
2862 3 -13.8089 5.93099 20.4485
2863 3 20.956 10.4994 87.2627
2864 3 -17.4137 6.36678 22.695
2865 3 -20.2442 8.13148 65.21
2866 3 1.8544 -36.6464 67.5501
2867 3 -1.61964 -1.3741 30.235
2868 3 25.0692 39.9317 80.9603
2869 3 -2.66013 2.94577 28.922
2870 3 13.2655 20.1046 66.9229
2871 3 -17.5238 -12.069 23.0283
2872 3 -0.172958 -41.3954 69.8674
2873 3 -38.7629 -6.2737 54.7424
2874 3 -26.7049 -13.9777 11.7851
2875 3 42.0251 39.8161 52.5713
2876 3 40.8645 -6.22851 81.4949
2877 3 5.98763 -47.0924 11.9585
2878 3 20.0997 -18.4683 62.2512
2879 3 -37.6645 33.491 78.3672
2880 3 -42.2206 -0.449571 15.3673
2881 3 17.4163 -19.4826 65.9957
2882 3 7.34646 34.8597 56.3237
2883 3 -14.2931 -4.8934 10.1853
2884 3 36.4293 37.377 69.1157
2885 3 -28.3126 -14.7322 84.0044
2886 3 -42.0261 -37.6649 56.8021
2887 3 -28.3113 14.7546 13.2304
2888 3 22.7742 -21.653 77.8371
2889 3 43.6592 -9.47058 36.7756
2890 3 -19.3207 -19.7452 53.5178
2891 3 2.42733 24.3098 23.1676
2892 3 -16.3569 13.9216 23.8619
2893 3 -20.4617 -36.794 38.0406
2894 3 -13.6309 -27.791 76.7675
2895 3 -2.55558 -22.365 43.1093
2896 3 -18.3223 -30.9301 87.0501
2897 3 -40.9853 -1.26228 17.9214
2898 3 -0.553342 -11.4399 71.7156
2899 3 37.563 2.56353 15.3684
2900 3 -7.27599 34.2161 27.707
2901 3 -2.49013 12.3641 30.0183
2902 3 -42.6068 -19.2514 37.5591
2903 3 -34.5628 23.6613 60.0665
2904 3 -11.5489 -38.9717 32.635
2905 3 24.3496 2.14515 85.7078
2906 3 27.5628 17.7941 43.4066
2907 3 -23.9847 45.0458 72.1276
2908 3 -11.5354 16.7888 76.8556
2909 3 -29.1358 -18.4139 64.7407
2910 3 21.3693 -29.7468 77.2827
2911 3 18.5731 44.3618 14.1338
2912 3 11.2635 19.4864 10.9646
2913 3 -44.9218 -23.3159 66.7005
2914 3 45.4124 -29.8181 77.0439
2915 3 -15.4584 15.073 71.837
2916 3 -40.3615 -42.832 70.8288
2917 3 28.3403 4.55779 84.2425
2918 3 14.0436 -38.318 68.2321
2919 3 31.299 40.7422 15.2653
2920 3 -6.63909 -32.0555 24.404
2921 3 -5.31181 -23.3745 86.348
2922 3 37.1898 38.268 45.7261
2923 3 36.4983 35.8153 25.804
2924 3 -38.6579 -38.9241 13.8274
2925 3 28.0832 16.8966 80.0687
2926 3 8.58487 37.8019 21.2992
2927 3 16.8188 19.7367 27.9601
2928 3 32.6325 38.0666 45.0055
2929 3 -32.6583 -6.36435 15.0983
2930 3 -4.32695 -21.6375 17.5216
2931 3 -1.99029 19.8501 64.3841
2932 3 -46.2181 -1.83411 39.9356
2933 3 35.1491 5.43073 59.6271
2934 3 3.53643 34.2802 66.4565
2935 3 40.3082 -22.1537 14.0958
2936 3 10.0443 -1.56886 49.8551
2937 3 -29.7609 15.349 42.6639
2938 3 -23.1983 4.40797 62.9817
2939 3 15.1882 1.63593 45.331
2940 3 -41.0506 -25.758 48.716
2941 3 38.8173 18.6216 88.8411
2942 3 -43.2905 30.4358 29.8151
2943 3 -10.7858 5.10352 72.7594
2944 3 14.8819 -27.9771 58.5129
2945 3 22.263 -27.08 77.1915
2946 3 40.6437 21.8529 14.411
2947 3 28.739 6.2931 82.3836
2948 3 40.3883 32.4018 51.1032
2949 3 -42.1893 -23.2488 35.5206
2950 3 -0.730816 -1.1161 40.0652
2951 3 -13.8689 -37.2756 73.314
2952 3 -39.0182 1.41809 13.7057
2953 3 -5.92902 -15.6536 41.6243
2954 3 41.1652 24.8056 22.7877
2955 3 -46.7343 -17.9983 53.2776
2956 3 1.696 29.8619 88.1636
2957 3 -16.426 10.5786 19.0506
2958 3 -14.7404 -7.93294 77.4494
2959 3 13.9191 30.5577 9.98667
2960 3 32.2726 -16.2341 31.6743
2961 3 -33.927 23.9196 24.3783
2962 3 0.791699 19.7877 64.6638
2963 3 -26.4014 -24.173 75.3797
2964 3 -33.9137 -40.4006 37.3952
2965 3 -45.1259 -45.8287 43.585
2966 3 -37.2425 -34.506 36.5356
2967 3 9.41963 12.5827 29.783
2968 3 -41.9071 32.6962 43.5228
2969 3 -26.1558 5.47229 87.319
2970 3 36.6215 45.1161 52.4597
2971 3 36.3562 37.887 29.73
2972 3 31.7651 9.15711 83.0564
2973 3 -47.0462 45.6299 37.0733
2974 3 8.04191 -38.8334 62.464
2975 3 -24.4221 -4.80413 46.3391
2976 3 -24.4994 -33.8065 60.5675
2977 3 -0.115228 -28.9611 28.7423
2978 3 -12.1193 -7.47113 56.3581
2979 3 -38.9878 -24.2287 89.0033
2980 3 40.9826 -27.3353 51.2218
2981 3 -45.9397 -11.6166 12.5214
2982 3 -20.0909 -2.53531 17.4589
2983 3 32.2523 2.3062 50.7692
2984 3 25.7566 12.3755 70.5955
2985 3 -31.8905 -16.6012 12.4816
2986 3 -17.6109 -2.23025 30.9721
2987 3 -14.9057 14.3949 19.7007
2988 3 20.4035 -18.5463 53.1488
2989 3 42.3406 18.4491 12.8314
2990 3 15.605 17.5174 52.0461
2991 3 -24.9949 -37.9622 34.0743
2992 3 -11.1361 38.6118 28.9523
2993 3 32.0739 -23.6021 56.7444
2994 3 -41.7543 45.1217 13.1974
2995 3 7.91172 -38.0587 12.2465
2996 3 -2.72522 -46.742 65.277
2997 3 32.4984 9.08449 53.7676
2998 3 29.9604 -36.1481 55.6641
2999 3 11.8156 5.39139 41.8445
3000 3 -40.5901 7.82941 41.6803
3001 3 -17.1548 41.364 47.3294
3002 3 -2.67976 -19.7106 84.8798
3003 3 18.4268 0.415529 32.1788
3004 3 -26.3898 -14.5135 52.0094
3005 3 32.3023 12.8431 52.6906
3006 3 4.69354 23.3947 84.2683
3007 3 -12.2428 38.1224 73.5298
3008 3 39.2389 -25.4955 52.5389
3009 3 -45.2035 3.60169 26.1825
3010 3 21.8058 25.17 70.3985
3011 3 38.0406 -26.1398 64.2134
3012 3 -6.85009 34.9216 51.663
3013 3 26.4718 -22.0845 36.5489
3014 3 -25.5332 25.0883 52.9357
3015 3 11.8744 37.3749 45.5335
3016 3 16.6396 12.1451 27.6412
3017 3 -1.79823 3.22557 81.1052
3018 3 -40.1708 9.19229 14.657
3019 3 40.2164 -14.1118 85.4846
3020 3 5.29142 -18.8748 29.7278
3021 3 -33.8678 -7.38628 35.8269
3022 3 -27.1681 -1.07362 62.3009
3023 3 -28.1469 -24.0165 62.4878
3024 3 33.2589 -45.5174 82.922
3025 3 -39.9784 21.4658 14.5357
3026 3 -11.6516 42.3973 84.8891
3027 3 -3.00951 -0.997136 38.1802
3028 3 44.4275 20.9432 78.5957
3029 3 2.18936 -30.0241 24.1883
3030 3 -29.1428 31.3237 66.6921
3031 3 18.5305 -41.2238 47.3415
3032 3 -3.51453 -29.8864 81.7438
3033 3 4.07823 -38.742 31.4626
3034 3 16.6322 -34.4563 67.3947
3035 3 -20.6593 -3.86787 29.1855
3036 3 -22.1484 -17.5896 83.9318
3037 3 -28.6137 5.05976 67.5852
3038 3 -11.5387 -46.2662 18.1992
3039 3 22.9294 -0.0971743 84.2848
3040 3 -38.0539 -43.7902 21.8168
3041 3 -42.7385 -37.0921 64.3306
3042 3 4.23071 -40.6898 52.4975
3043 3 -46.8565 -21.9389 22.5106
3044 3 -24.5823 45.7212 64.7188
3045 3 11.5081 -25.0563 80.2711
3046 3 -20.2356 -37.1181 51.305
3047 3 -20.7038 19.5175 30.2132
3048 3 23.2437 -45.2049 78.5584
3049 3 -8.33633 -2.80245 81.2085
3050 3 24.5247 26.1594 41.8436
3051 3 -13.124 11.9662 25.6982
3052 3 -45.9253 29.8453 29.3369
3053 3 -36.9152 40.3976 48.5373
3054 3 -16.4659 19.253 32.2376
3055 3 39.5094 0.656741 33.8715
3056 3 -4.71915 -21.0507 78.9591
3057 3 -32.8983 -18.7147 66.464
3058 3 15.899 5.56541 81.5994
3059 3 -1.7335 -5.96616 79.3945
3060 3 26.3434 10.4522 63.3754
3061 3 -22.6987 -40.9353 52.6854
3062 3 -23.934 3.87891 77.4018
3063 3 -29.6236 -41.7105 32.6471
3064 3 -14.6599 -8.83771 26.3113
3065 3 10.1473 14.5444 67.3505
3066 3 28.4269 37.923 88.6815
3067 3 -21.6713 14.9191 12.1162
3068 3 9.16045 2.76191 41.5779
3069 3 22.8267 12.076 83.7148
3070 3 11.7881 -3.58971 16.4098
3071 3 -10.0792 -46.0657 14.0958
3072 3 21.3227 13.1344 77.3032
3073 3 24.5266 -10.3754 12.9516
3074 3 11.7112 -44.7799 16.0988
3075 3 15.7192 16.071 76.2786
3076 3 8.17566 -41.3699 11.5703
3077 3 34.6702 0.130575 19.9895
3078 3 32.693 -17.921 62.6776
3079 3 -1.82408 33.1766 12.7281
3080 3 1.55543 44.2987 53.2851
3081 3 46.6998 11.4731 68.9409
3082 3 -11.0354 -1.26398 84.2297
3083 3 -24.4173 -27.7684 25.6875
3084 3 9.73132 37.9448 18.8303
3085 3 31.7378 47.203 75.449
3086 3 27.8846 19.3296 81.1319
3087 3 12.894 11.6717 69.4896
3088 3 15.1889 -15.625 75.3284
3089 3 22.7509 -0.88174 23.2544
3090 3 -2.06855 -5.10294 10.5235
3091 3 31.2928 18.6234 9.38157
3092 3 7.63234 -8.16979 52.3418
3093 3 41.4727 24.6664 12.0445
3094 3 -5.54067 -44.8859 69.6772
3095 3 -0.531669 20.4898 27.9876
3096 3 26.5528 19.955 47.3163
3097 3 47.0528 40.9601 57.1598
3098 3 -37.2487 36.3198 15.814
3099 3 22.7224 46.8385 86.757
3100 3 -44.2183 28.9474 10.6746
3101 3 -43.2942 -40.997 12.8055
3102 3 -19.1489 -40.7937 70.9574
3103 3 -37.8202 -27.7446 45.9367
3104 3 -12.1152 -5.05317 26.1342
3105 3 23.6751 -25.4982 32.2456
3106 3 17.3348 -38.5955 47.305
3107 3 -9.58198 -11.1968 28.1705
3108 3 15.4653 21.7209 67.6737
3109 3 19.9693 37.2116 61.6528
3110 3 35.6219 46.5735 31.0298
3111 3 17.3506 0.261174 75.4694
3112 3 27.0937 -7.46956 86.5716
3113 3 23.9685 7.06409 77.717
3114 3 -10.0984 -28.4967 20.0178
3115 3 10.5073 -37.551 36.8182
3116 3 -23.927 -30.1253 52.2671
3117 3 25.72 15.5851 83.8248
3118 3 -6.0858 37.5237 75.3046
3119 3 4.80431 -44.1638 58.647
3120 3 -27.3857 -24.1102 77.8726
3121 3 29.3117 -5.71399 52.3426
3122 3 -31.8692 -30.7484 18.7574
3123 3 -36.9406 46.1824 84.1533
3124 3 28.2585 -31.9383 16.5735
3125 3 -26.754 8.00497 71.2114
3126 3 -24.9302 35.5369 17.5773
3127 3 22.5236 36.7816 62.4106
3128 3 4.95264 -44.3573 61.3609
3129 3 -16.7394 38.0274 66.1449
3130 3 10.9031 -20.8714 60.7696
3131 3 22.97 17.8206 42.6098
3132 3 43.1916 -16.4638 36.332
3133 3 -43.1286 25.8067 56.4701
3134 3 -30.9944 -33.5451 44.2319
3135 3 32.3228 -46.3482 67.8275
3136 3 -1.42117 33.0158 85.534
3137 3 -34.3665 -20.581 70.8105
3138 3 30.0445 -13.1671 13.85
3139 3 27.2623 16.3492 25.9695
3140 3 -19.1227 -4.56864 31.3279
3141 3 32.0447 11.4849 41.1861
3142 3 22.1826 27.1377 72.4495
3143 3 -40.1627 -38.0112 86.1552
3144 3 -40.9746 13.1473 24.7982
3145 3 37.0628 22.473 65.6978
3146 3 22.6434 -8.37528 53.2044
3147 3 31.1879 -20.3056 64.1841
3148 3 44.8955 -46.9413 60.8576
3149 3 1.98696 -1.31588 24.0845
3150 3 -8.52254 -22.3455 53.5408
3151 3 -8.75413 -15.1362 44.85
3152 3 27.9299 -8.07306 61.2177
3153 3 32.6299 23.6707 82.2246
3154 3 18.8656 45.4505 33.8527
3155 3 21.9448 -16.1941 79.9997
3156 3 1.64039 21.3281 57.1407
3157 3 28.9019 -44.7893 62.6133
3158 3 -1.26554 20.6228 30.6681
3159 3 -21.864 -13.6092 21.8637
3160 3 44.0977 -7.82961 25.6977
3161 3 -36.4628 5.58135 29.3274
3162 3 -37.8298 -3.64431 24.0538
3163 3 44.644 -35.2773 67.6999
3164 3 18.4787 34.5704 50.3593
3165 3 -21.9163 11.8011 31.3589
3166 3 1.15847 -44.3509 87.3204
3167 3 -15.7691 -20.4598 89.6307
3168 3 2.73438 -43.143 89.3451
3169 3 -42.5307 46.2519 39.073
3170 3 -8.86072 11.3856 65.9388
3171 3 10.8289 36.5917 33.0975
3172 3 35.0159 -14.449 72.7752
3173 3 6.87748 21.9504 64.0401
3174 3 -26.3323 0.881751 48.0485
3175 3 26.6211 44.3337 75.3523
3176 3 -0.674458 -13.7477 23.6603
3177 3 -1.16523 29.8046 70.4857
3178 3 26.0236 -33.5379 17.3643
3179 3 19.2031 13.4546 12.0873
3180 3 -1.19437 -42.564 80.4032
3181 3 36.4986 -13.0363 76.5295
3182 3 2.94646 10.8114 83.391
3183 3 -32.6318 -34.9343 88.5814
3184 3 11.7404 22.8954 34.8792
3185 3 -30.6321 16.7489 63.1979
3186 3 33.5509 -15.1849 24.6133
3187 3 -26.4781 12.8012 37.4388
3188 3 -41.525 -33.7266 25.3999
3189 3 42.948 -39.5572 41.0263
3190 3 21.5126 18.1477 73.5428
3191 3 -31.153 30.1286 45.0185
3192 3 12.9952 -37.7203 83.0773
3193 3 22.5322 24.8357 67.6492
3194 3 -9.84634 -9.29754 54.7843
3195 3 19.4344 12.3513 75.484
3196 3 -38.6222 -45.8827 85.4537
3197 3 12.7171 41.2868 31.4427
3198 3 -13.7216 -44.903 49.8964
3199 3 -41.1633 32.275 11.8866
3200 3 9.43531 -47.037 54.8228
3201 3 -12.2896 -10.4537 25.1573
3202 3 31.0434 -42.4295 63.1266
3203 3 46.6395 21.6296 77.6467
3204 3 -29.1372 0.0387902 71.2864
3205 3 -3.6266 -6.32576 52.6264
3206 3 -13.1193 6.36111 16.1085
3207 3 24.4668 24.1474 15.3756
3208 3 -26.2347 -42.0591 45.0518
3209 3 -10.7573 -26.5386 14.9889
3210 3 -16.5815 -44.9691 49.612
3211 3 4.31506 -1.50307 52.9118
3212 3 26.3512 7.9279 24.2199
3213 3 29.4315 -37.2886 85.9473
3214 3 3.55858 41.4501 77.2158
3215 3 -42.7018 -45.5453 46.7301
3216 3 6.19594 6.30075 9.44594
3217 3 -28.9987 3.40623 84.1674
3218 3 34.1448 22.1818 10.6582
3219 3 -18.0661 -40.2838 53.3973
3220 3 -38.3359 -40.8941 11.9331
3221 3 37.7144 -20.1806 85.5553
3222 3 -28.4188 17.7527 12.7187
3223 3 -27.4649 17.9445 65.3619
3224 3 7.00884 -26.1339 49.2309
3225 3 -18.5915 -3.20713 54.9754
3226 3 -12.4839 15.2153 71.8307
3227 3 14.5148 2.93246 77.8583
3228 3 -37.3295 -8.39715 23.9025
3229 3 -35.5299 -4.62039 16.2027
3230 3 41.0375 44.6717 69.4713
3231 3 -14.6836 6.3264 23.0557
3232 3 11.2628 27.1798 56.0577
3233 3 -10.3005 -43.0948 59.3664
3234 3 42.5698 -6.99281 64.2644
3235 3 2.84905 19.7677 85.8269
3236 3 -25.8499 20.1032 83.4848
3237 3 -14.4828 -7.10426 81.6776
3238 3 8.25106 13.2537 59.2054
3239 3 -7.31144 -36.5841 25.5849
3240 3 -16.8787 -45.2885 41.1879
3241 3 23.1304 25.813 74.6422
3242 3 -31.3106 -25.8799 28.8899
3243 3 -11.3798 26.367 73.3912
3244 3 -33.3285 -0.307769 18.5726
3245 3 -45.4703 10.3515 52.7629
3246 3 -9.52072 -11.4019 84.4487
3247 3 45.7264 15.8062 50.8799
3248 3 -40.8511 -15.2585 40.2133
3249 3 29.1388 21.6769 40.9459
3250 3 4.96212 28.8098 45.3348
3251 3 -46.9516 43.8538 28.0234
3252 3 -12.1181 -43.4892 57.4645
3253 3 39.1367 45.2444 12.9866
3254 3 -4.96163 -10.6179 53.8222
3255 3 -14.0999 7.47552 18.1847
3256 3 33.1439 39.3921 59.9888
3257 3 -25.7425 -9.27571 29.3781
3258 3 -22.4841 15.5201 76.6113
3259 3 -40.7998 6.88793 19.9905
3260 3 16.8803 2.83859 76.5497
3261 3 -2.17993 20.4459 37.1215
3262 3 -7.32949 -9.78423 30.4735
3263 3 18.181 -33.806 11.1964
3264 3 -26.5567 7.11477 32.6478
3265 3 -27.5372 30.4943 83.6997
3266 3 -34.6664 7.92737 89.7516
3267 3 30.0701 18.3498 75.6929
3268 3 -11.1381 15.0189 87.2858
3269 3 30.4904 5.81813 80.4752
3270 3 -18.3039 -8.75683 63.1733
3271 3 -45.7635 -43.7298 21.5464
3272 3 -22.9234 21.417 27.2436
3273 3 -3.37712 20.9387 88.0993
3274 3 -33.5744 -39.6792 80.6868
3275 3 45.4388 -14.6665 27.1355
3276 3 5.16857 34.2591 68.7745
3277 3 38.6083 37.4404 28.6449
3278 3 -9.69303 -0.604546 81.2197
3279 3 -21.4962 -11.5114 62.442
3280 3 18.8284 -4.42143 27.5941
3281 3 -19.4167 38.7437 11.9388
3282 3 17.1094 27.3063 46.6046


#Figure 1b
ITEM: TIMESTEP
2630000
ITEM: NUMBER OF ATOMS
1637
ITEM: BOX BOUNDS pp pp pp
-47.2 47.2
-47.2 47.2
-20 200
ITEM: ATOMS id type x y z
1 3 -28.5307 -6.15966 88.0327
2 3 28.8133 -43.988 81.5534
3 3 2.99548 -29.7388 21.7769
4 3 -45.3488 13.4142 45.0333
5 3 17.7474 38.2549 71.0004
6 3 20.6466 12.2099 85.123
7 3 -4.32096 6.1608 7.53128
8 3 42.6234 -5.06383 37.1804
9 3 8.61809 -1.80623 29.1548
10 3 -44.4078 -39.3613 41.7953
11 3 -42.1481 -36.7564 21.4377
12 3 20.9115 5.67723 75.6766
13 3 26.0374 -44.2253 48.8059
14 3 12.4528 -23.8048 40.6239
15 3 -30.7357 5.25119 26.8272
16 3 12.114 -5.7375 40.1913
17 3 36.0128 14.427 40.7114
18 3 32.2816 -24.9816 63.8635
19 3 12.2815 -39.592 33.9805
20 3 -32.8414 -27.0515 84.7865
21 3 44.2875 -27.8388 38.8463
22 3 -42.5242 -21.9493 88.3608
23 3 37.3333 4.36474 54.8381
24 3 -13.4554 38.4721 56.1767
25 3 39.4841 3.83342 51.5819
26 3 -8.26856 5.99003 51.3161
27 3 19.2077 27.3994 42.5487
28 3 -9.61186 29.8067 47.9991
29 3 21.6066 11.9396 70.843
30 3 14.6407 13.9242 66.1156
31 3 -22.9089 14.4661 39.2322
32 3 -16.038 6.84395 72.5475
33 3 -46.899 -11.6743 73.9249
34 3 29.5807 25.6473 78.1151
35 3 -41.9059 36.2329 75.2718
36 3 -34.2469 -37.9969 37.0164
37 3 -7.52275 0.613043 67.9629
38 3 -40.0739 -15.8044 37.8228
39 3 -5.41934 -27.848 87.6548
40 3 17.8268 15.7587 52.6771
41 3 -45.8203 41.9754 22.6534
42 3 5.96935 -4.12823 46.537
43 3 5.08685 19.0417 46.3258
44 3 0.859328 -12.5148 30.1391
45 3 -21.9213 -32.9048 36.0897
46 3 5.56795 -44.3336 26.1037
47 3 16.9888 10.7619 70.9947
48 3 9.59537 -21.9009 27.2939
49 3 7.73253 -7.67321 49.0493
50 3 27.4781 10.4071 83.0859
51 3 24.0869 -8.84391 38.7215
52 3 6.51409 -40.605 34.7539
53 3 -41.5969 -18.6173 32.5029
54 3 8.07563 -46.5985 29.1419
55 3 -3.1824 13.0911 74.0906
56 3 -24.6899 -16.6216 67.4108
57 3 7.37721 30.4352 23.8335
58 3 -36.0626 -12.1872 63.4998
59 3 33.3125 27.8308 81.0275
60 3 -20.3976 -9.5752 90.2
61 3 45.7223 8.03909 76.8121
62 3 16.8119 30.01 14.5411
63 3 42.5814 -46.9895 44.1448
64 3 -12.3437 25.6263 17.7533
65 3 -17.9895 11.1396 48.0531
66 3 -36.828 2.72239 47.2974
67 3 17.3086 -8.44825 20.7823
68 3 30.239 19.9176 68.4223
69 3 -20.3059 28.919 47.7018
70 3 16.9478 13.5291 72.2284
71 3 27.7433 36.8009 14.7866
72 3 9.60735 -24.3689 26.383
73 3 18.9167 10.9733 80.9741
74 3 17.7609 8.70718 72.7871
75 3 -31.5796 46.4761 55.1333
76 3 1.5449 -22.8667 65.9372
77 3 46.647 7.01733 29.5321
78 3 24.5771 38.9919 50.6667
79 3 -45.4811 44.2154 77.5995
80 3 15.8185 -34.7543 23.651
81 3 17.3966 -7.66884 37.4642
82 3 25.5487 -25.3551 30.3453
83 3 32.8579 29.2932 88.5134
84 3 -14.1889 -33.5782 31.8063
85 3 -10.9738 2.75379 63.5943
86 3 24.9754 42.3784 74.2691
87 3 -43.5047 18.9343 52.9293
88 3 -5.14316 16.4344 10.2058
89 3 -5.77784 -44.1481 60.683
90 3 -14.2636 6.99578 60.0123
91 3 -38.5443 30.8936 61.6885
92 3 11.1 44.3096 47.8463
93 3 46.0256 -46.4887 38.0467
94 3 29.9052 -10.3199 49.1789
95 3 -36.9843 3.49949 59.7856
96 3 40.5105 -40.8911 41.2332
97 3 33.233 11.1096 46.4891
98 3 31.2729 6.23411 87.26
99 3 21.5066 -0.0708912 27.08
100 3 39.6068 44.0154 20.7135
101 3 32.3075 2.511 47.9843
102 3 29.9831 35.2762 36.1794
103 3 45.9706 -46.3318 33.8431
104 3 -25.0673 17.8845 58.965
105 3 37.3407 -3.67313 51.4013
106 3 15.0634 -20.1364 29.0085
107 3 -45.9905 -14.7207 63.4907
108 3 -37.884 32.7515 57.5927
109 3 -39.467 34.5975 58.6003
110 3 28.504 35.1728 38.6523
111 3 24.2742 15.8094 22.0783
112 3 -14.5195 38.5078 12.1334
113 3 -26.0547 30.611 86.8064
114 3 9.01964 5.96363 45.8419
115 3 30.0513 5.64915 74.0853
116 3 -2.89357 -44.7583 60.603
117 3 -36.0763 -31.2848 33.5331
118 3 1.9284 -40.2792 25.7123
119 3 -24.5504 7.68484 64.3096
120 3 -11.9042 15.8791 30.9502
121 3 -10.0254 0.598109 59.5387
122 3 29.2101 28.2622 79.0597
123 3 10.2315 13.4023 72.0335
124 3 -16.6635 11.681 60.5334
125 3 21.0583 3.54929 77.3213
126 3 0.403729 40.1176 62.6072
127 3 -2.88487 -43.4364 66.9216
128 3 -40.7043 -33.45 84.709
129 3 -36.4795 9.65723 74.5926
130 3 42.856 8.09594 26.9835
131 3 26.47 -46.3097 64.8102
132 3 36.2445 35.5798 31.109
133 3 -8.94711 1.69896 22.5188
134 3 36.8803 21.0681 38.2383
135 3 -22.8543 -32.4229 38.573
136 3 -32.4032 -3.36613 71.9259
137 3 -38.451 33.1873 32.2913
138 3 -0.497538 -5.11214 37.7428
139 3 44.7678 4.5476 44.6473
140 3 21.8095 16.8938 30.9372
141 3 24.4961 46.2355 63.6687
142 3 17.387 0.564031 42.2923
143 3 15.3939 -13.9809 45.0094
144 3 -21.7861 21.7415 80.5285
145 3 -20.4532 25.2121 51.9766
146 3 17.3988 -2.65548 87.6097
147 3 45.6142 -41.8249 19.1626
148 3 -0.501376 27.8746 68.9133
149 3 0.270185 -40.561 23.5477
150 3 27.6924 -22.2964 65.9365
151 3 3.35896 15.2493 31.4907
152 3 19.7497 -14.4257 18.5515
153 3 -26.9968 -33.0308 20.752
154 3 -32.0547 -43.502 48.5602
155 3 -38.2111 -33.6535 48.3879
156 3 34.7298 -41.6224 20.9807
157 3 8.74458 -1.77278 64.4546
158 3 21.6396 -3.56955 74.9619
159 3 -23.6594 44.7611 51.6688
160 3 -6.5455 11.4249 29.8566
161 3 16.7838 4.63604 74.8296
162 3 -32.5572 -38.8532 60.034
163 3 11.0851 15.9866 71.3201
164 3 21.3107 -0.862801 78.4735
165 3 -42.8331 32.47 61.83
166 3 -41.7355 -37.9411 66.6537
167 3 15.8966 -2.60671 67.2047
168 3 -26.5391 -43.1244 54.9985
169 3 6.82222 -12.8836 51.0555
170 3 11.8847 -42.6173 47.6301
171 3 46.2525 12.255 49.0642
172 3 35.6628 -41.2292 75.2009
173 3 -5.88115 23.8996 16.1313
174 3 38.6393 -31.5103 42.1338
175 3 -43.7555 -18.1654 61.3104
176 3 9.66991 46.6717 27.2621
177 3 -27.2199 -8.36219 32.0306
178 3 21.0831 9.43403 80.8299
179 3 4.7312 20.1179 23.8714
180 3 31.2367 -26.8637 39.1688
181 3 19.6019 10.7042 69.5748
182 3 23.904 43.9488 59.3171
183 3 -36.9741 7.89172 59.1656
184 3 36.6404 33.233 67.22
185 3 31.535 -41.9452 10.6244
186 3 16.0914 1.98593 81.926
187 3 -45.5887 -23.5464 69.5071
188 3 -36.8681 37.3655 37.3688
189 3 12.9683 8.9666 77.6711
190 3 17.1004 8.76469 84.2824
191 3 -21.8099 -32.4202 16.7992
192 3 -22.2331 6.99395 23.1001
193 3 -39.7901 30.3734 64.1756
194 3 -17.4415 -38.1456 34.6851
195 3 34.5025 0.831494 44.8888
196 3 -3.26247 -8.94878 52.4885
197 3 45.773 14.3375 79.3629
198 3 -1.05697 -21.3882 71.1058
199 3 4.98476 -27.6513 68.6026
200 3 17.2178 13.6288 18.09
201 3 -22.3664 21.3816 29.9693
202 3 40.2366 26.2203 44.9203
203 3 7.86628 7.30404 47.957
204 3 22.6231 7.90734 71.009
205 3 -3.13808 43.1892 77.9828
206 3 -22.011 -26.956 24.4331
207 3 -22.5205 -45.9868 76.4919
208 3 -1.52895 34.409 77.6405
209 3 24.3734 -3.17894 86.5592
210 3 8.00503 32.1649 16.8586
211 3 -0.0424495 -19.3643 28.5337
212 3 -46.7457 27.165 28.9045
213 3 20.3374 16.9402 63.3824
214 3 -14.1646 13.4519 56.9069
215 3 -12.8751 38.1749 62.6251
216 3 20.9748 14.3256 72.1484
217 3 29.1918 -29.581 34.8106
218 3 43.3487 -29.3564 49.2565
219 3 22.9549 13.9647 67.3083
220 3 11.3516 -13.6545 38.9208
221 3 12.2767 10.1171 48.7112
222 3 -1.62793 -30.2916 26.6635
223 3 -29.8006 -6.85871 48.3723
224 3 -14.1213 -43.8358 47.3129
225 3 -26.3212 5.37882 71.3484
226 3 13.9725 1.38934 80.0096
227 3 24.2877 33.9593 17.6752
228 3 10.5693 -32.5333 42.539
229 3 11.8551 -5.81146 49.4798
230 3 -31.2204 -19.1516 40.4944
231 3 19.9475 41.2611 51.6376
232 3 18.5165 1.65445 80.5063
233 3 8.26713 41.9999 83.1849
234 3 22.3192 27.4838 17.7741
235 3 22.0898 5.69087 60.3161
236 3 -40.5834 -45.8376 29.5611
237 3 18.2886 16.4896 75.1139
238 3 -35.7744 31.432 61.0698
239 3 16.3487 -40.6648 34.5505
240 3 8.61257 -4.37249 46.1829
241 3 12.3997 11.7057 72.0571
242 3 -2.90719 42.2521 73.415
243 3 -19.001 45.5328 61.9398
244 3 -34.218 -5.55004 37.7054
245 3 35.5953 29.453 24.7315
246 3 -40.0425 30.9924 51.2556
247 3 0.026648 -14.043 36.2295
248 3 -1.66622 38.3509 80.2772
249 3 -40.3112 34.1817 47.5965
250 3 30.8337 12.5865 37.3901
251 3 30.9723 -41.3973 74.3617
252 3 23.9408 28.9383 42.2173
253 3 40.686 -32.9667 40.9872
254 3 28.065 -5.11187 79.4322
255 3 -27.4641 7.19493 63.3903
256 3 45.4397 -31.9308 78.6473
257 3 40.3753 39.9307 19.1063
258 3 31.9655 -29.7689 38.5835
259 3 -42.8403 39.8248 81.5439
260 3 -27.0009 28.9196 44.3
261 3 -7.13358 14.8504 73.1864
262 3 -37.931 30.0763 43.5843
263 3 30.1102 -6.62163 83.855
264 3 43.8239 -9.69011 60.9518
265 3 -29.4822 18.2194 30.8875
266 3 15.0934 9.92306 69.3673
267 3 5.39053 18.9843 29.3502
268 3 -18.3276 31.1674 48.3329
269 3 -0.651447 9.52127 65.2674
270 3 27.0716 -41.6127 81.5357
271 3 -33.7266 6.56743 68.0345
272 3 19.5032 4.76616 22.9256
273 3 -45.9651 -9.50211 17.4008
274 3 -34.9635 -9.04715 70.9554
275 3 -34.0203 -13.691 44.3209
276 3 -28.8143 -14.4036 64.6342
277 3 -9.18535 -8.4314 62.1801
278 3 4.99957 3.56119 42.7199
279 3 -12.1173 12.7724 55.2274
280 3 -37.0989 21.6126 37.6185
281 3 46.822 3.43467 33.565
282 3 -31.8791 1.87392 53.8717
283 3 -14.5159 27.5537 67.2295
284 3 24.695 42.7931 61.6525
285 3 -20.52 -38.1343 19.5296
286 3 -38.0245 35.3457 13.128
287 3 36.7685 38.2759 75.7001
288 3 26.3136 5.78472 60.0672
289 3 14.5075 -42.7171 42.9667
290 3 34.1278 44.0832 35.4401
291 3 12.4846 -41.3258 65.0307
292 3 -35.6298 42.2248 84.413
293 3 -18.6632 26.2575 48.1649
294 3 -17.9163 -37.9731 52.7683
295 3 18.0225 5.86263 79.9281
296 3 -26.2035 13.7923 35.0453
297 3 29.8725 4.67397 71.3608
298 3 29.0893 -35.1195 40.086
299 3 -14.4205 36.5818 72.2534
300 3 -44.7116 -43.9314 33.8772
301 3 2.90488 -36.0027 80.8803
302 3 16.7907 26.2801 15.99
303 3 22.8423 -24.6948 27.0719
304 3 21.9979 16.3097 33.6516
305 3 9.74226 -46.2189 46.7146
306 3 -9.62025 12.6599 56.2802
307 3 -43.3764 -10.6201 81.4351
308 3 4.72986 5.0172 15.9078
309 3 -38.7569 37.5387 45.4227
310 3 -17.4086 34.8942 48.3293
311 3 14.1547 10.2195 50.6278
312 3 -0.608278 11.9905 64.2552
313 3 32.9298 5.40681 16.9181
314 3 -44.1801 25.9363 37.9137
315 3 22.0769 -14.5407 20.2324
316 3 -40.4082 -20.2741 30.3992
317 3 35.0671 30.3211 45.7722
318 3 17.6587 1.21561 71.0524
319 3 4.18707 -34.9338 12.2352
320 3 35.9726 3.00239 80.3361
321 3 -6.04907 29.1758 45.1248
322 3 -19.1842 -32.6589 36.4637
323 3 -4.14343 46.791 49.4381
324 3 -23.2804 5.20657 75.2843
325 3 -0.157687 12.831 34.1381
326 3 27.9449 6.84012 40.0068
327 3 -45.785 -46.3109 33.4911
328 3 20.4139 -6.86331 60.1039
329 3 -40.7956 30.0001 55.8804
330 3 20.3101 -6.8554 84.4939
331 3 -39.9933 28.7165 22.6915
332 3 -43.9454 43.8224 73.3121
333 3 15.0548 11.0173 75.1616
334 3 44.4685 -21.8761 46.6423
335 3 -30.7006 43.46 66.9576
336 3 43.0747 40.5856 18.5739
337 3 9.26243 5.4106 41.292
338 3 16.7024 11.7015 19.7702
339 3 -23.4642 21.7943 51.9713
340 3 40.7893 -35.1743 42.3039
341 3 29.009 -46.493 42.7865
342 3 -1.17653 45.8829 71.2457
343 3 -2.47762 -41.0514 24.0717
344 3 33.9686 -38.5395 85.1807
345 3 9.64213 -29.5093 75.9685
346 3 -3.53978 42.418 80.4887
347 3 -37.7873 10.9518 39.9574
348 3 -0.992605 -32.5 37.3327
349 3 -10.181 39.167 82.3825
350 3 17.961 10.8836 29.7422
351 3 2.84475 19.9405 40.1705
352 3 14.4485 35.5078 22.161
353 3 41.6278 -43.1756 45.0887
354 3 -19.5268 35.3433 77.5518
355 3 9.02024 13.2527 48.5716
356 3 -16.566 5.53905 35.4233
357 3 -46.6575 -42.8139 79.5443
358 3 -1.83418 -1.52272 21.6091
359 3 -36.0144 -37.8588 17.377
360 3 -28.5198 -14.2746 34.7309
361 3 42.4568 -7.45621 35.564
362 3 -12.132 -46.0575 43.7969
363 3 43.4109 -9.42785 56.6072
364 3 3.46342 38.5189 65.5076
365 3 -17.9213 -38.2545 19.8245
366 3 21.658 -23.0739 69.9734
367 3 8.31927 10.0557 41.247
368 3 0.98454 14.1387 36.2437
369 3 -5.82273 41.8239 70.8426
370 3 13.2406 1.79685 27.294
371 3 26.1844 -24.3781 64.3826
372 3 -40.4756 9.22732 26.3648
373 3 36.228 2.83291 44.6248
374 3 27.4414 -7.88513 68.6753
375 3 37.0893 -14.8267 29.6912
376 3 27.3788 -10.6756 73.5973
377 3 32.7425 1.06485 67.4892
378 3 -3.889 40.5234 69.1177
379 3 39.3544 -10.0405 29.1711
380 3 21.0126 -1.20932 71.3156
381 3 12.2763 -35.3795 85.2269
382 3 3.0274 17.9342 37.9696
383 3 39.0438 -42.5274 36.5029
384 3 17.0965 -21.5246 51.1476
385 3 -14.4223 -46.8523 80.2468
386 3 25.1512 45.1689 24.7873
387 3 20.6163 2.56101 23.7962
388 3 38.0035 41.2819 80.4094
389 3 4.01118 12.9061 60.3767
390 3 27.8758 35.2469 32.6033
391 3 30.7267 0.268645 71.6869
392 3 20.9588 2.55794 81.2407
393 3 22.3803 -11.5788 58.9769
394 3 -15.0023 22.9942 48.928
395 3 -8.49304 22.3605 17.1828
396 3 31.5888 18.1781 78.0901
397 3 28.7346 -35.6697 83.8693
398 3 2.96804 -21.6597 46.0366
399 3 37.1423 -13.9342 74.2155
400 3 37.1624 29.6358 72.3369
401 3 34.3138 -45.2011 78.3902
402 3 10.9183 -19.8792 65.8252
403 3 13.9872 31.617 62.7536
404 3 -14.8052 -20.957 26.1007
405 3 -12.5258 -43.9784 52.0769
406 3 20.3603 41.1251 54.3135
407 3 46.2639 -0.757246 60.6574
408 3 16.0213 39.2368 19.4519
409 3 -16.6752 45.8835 63.1404
410 3 14.7576 -38.5874 34.5832
411 3 -43.0694 40.3064 49.4875
412 3 39.3365 4.22693 56.5608
413 3 42.344 16.1229 28.9341
414 3 30.356 25.4681 88.1448
415 3 7.64154 -2.56473 62.198
416 3 6.91384 -35.4514 12.2009
417 3 -11.5805 -42.6493 46.5245
418 3 34.7691 16.465 81.3404
419 3 4.40132 -39.6665 25.2809
420 3 -45.353 -44.0143 38.0467
421 3 -1.45385 18.4761 10.9805
422 3 -39.1296 19.7154 48.9691
423 3 21.1675 -37.0823 58.5821
424 3 5.08238 17.3906 24.1316
425 3 -19.8219 24.6135 54.564
426 3 3.3626 29.6943 43.6331
427 3 43.9959 -25.4131 54.5865
428 3 24.7345 21.7915 43.5142
429 3 45.8371 10.6742 76.8679
430 3 1.70762 -3.21105 35.1683
431 3 -29.8555 35.6383 83.0091
432 3 2.90402 7.25961 31.2368
433 3 -15.7841 32.5553 23.9422
434 3 44.7536 -0.597258 51.382
435 3 -46.9942 -12.9739 71.5055
436 3 -38.4566 0.473568 26.8746
437 3 -24.6854 -6.71949 28.8224
438 3 -31.8542 -8.76494 12.5456
439 3 2.11956 -1.30467 70.1196
440 3 -7.02022 -43.7679 47.9383
441 3 7.67524 20.2071 67.8232
442 3 -43.495 18.4684 66.0135
443 3 -33.5218 -36.7527 61.2858
444 3 -18.6935 35.5387 23.1207
445 3 36.3547 23.4408 39.2847
446 3 -26.3266 22.9505 24.2413
447 3 42.2253 -21.4102 54.6079
448 3 3.3293 -20.7601 55.4368
449 3 32.8457 -11.7023 74.8475
450 3 18.5045 -43.6692 81.2637
451 3 -8.6647 6.51885 42.8584
452 3 15.7002 34.3372 66.1885
453 3 3.05178 10.2831 40.1117
454 3 17.3104 -28.7994 14.2503
455 3 -23.1032 16.1477 59.2649
456 3 25.2043 -5.09025 45.6579
457 3 9.82442 -36.785 23.0664
458 3 -44.0062 16.3404 40.3586
459 3 9.15907 45.5223 46.3813
460 3 2.19898 -24.6726 43.1524
461 3 -44.9549 -14.4056 24.4384
462 3 -12.0363 12.2046 46.7319
463 3 -43.2074 30.9109 44.9588
464 3 -5.02706 13.4874 72.1801
465 3 23.9209 35.5647 31.2869
466 3 6.54303 18.7455 41.3088
467 3 44.6984 -5.70111 54.0672
468 3 16.452 -38.7616 69.2098
469 3 -46.4506 28.6566 51.7062
470 3 15.9527 32.6266 14.1179
471 3 -26.6004 8.79737 68.5835
472 3 38.5588 8.25818 19.3079
473 3 -10.5929 37.8825 86.3925
474 3 -23.4677 13.5146 48.9981
475 3 -24.2469 12.1152 39.0808
476 3 10.5763 38.9236 29.2218
477 3 28.193 -30.571 37.1884
478 3 -37.3086 39.9505 34.2051
479 3 30.0211 7.58538 62.5414
480 3 -2.23426 9.70647 29.3903
481 3 30.5264 -2.71821 76.2417
482 3 21.9234 -27.6632 32.1827
483 3 -9.18539 14.8499 30.781
484 3 -42.1963 -17.4744 63.5524
485 3 -14.6069 -42.7686 58.352
486 3 45.1452 -4.20351 37.4693
487 3 -45.5812 -25.44 22.9886
488 3 32.9612 2.10948 74.724
489 3 31.186 -27.699 35.5287
490 3 39.9051 8.57514 33.1559
491 3 -35.7305 -22.7302 59.0103
492 3 -38.6186 3.25536 88.9645
493 3 -42.8211 8.61841 72.7099
494 3 26.8451 20.3308 44.55
495 3 -30.2734 35.2668 49.0249
496 3 -26.7551 -10.3262 82.4121
497 3 4.72495 -34.3846 22.2818
498 3 -14.0607 -42.2734 77.5692
499 3 -18.4469 30.8327 50.9591
500 3 20.0837 37.4408 18.7877
501 3 5.02614 -6.95963 48.951
502 3 -36.2565 -0.907372 74.6574
503 3 -47.0466 0.896994 33.289
504 3 -32.4315 -12.4632 36.2178
505 3 -16.287 2.67052 61.7363
506 3 42.2359 15.6104 16.8672
507 3 -4.79987 -14.5628 74.1078
508 3 4.10752 10.749 64.7572
509 3 -29.3646 7.68586 67.4376
510 3 -27.1141 15.3919 66.4414
511 3 33.873 -41.0243 85.3402
512 3 -28.5952 -33.4504 64.6335
513 3 -36.5607 36.2925 45.4988
514 3 -42.1335 32.3956 40.6749
515 3 14.4962 -4.83357 39.8045
516 3 12.8899 -36.5224 11.6162
517 3 -13.5816 -15.257 84.2819
518 3 5.96069 46.1669 29.6178
519 3 24.4878 25.9511 17.2451
520 3 27.1398 43.1375 12.1162
521 3 -22.2028 -37.1493 53.2041
522 3 -1.31333 -43.7348 62.6763
523 3 41.6504 -43.3278 77.2202
524 3 -11.1251 -12.0361 61.7964
525 3 -34.3778 -10.3198 54.1237
526 3 34.7243 40.6626 44.5845
527 3 34.806 31.0415 73.5374
528 3 5.27946 16.541 42.0477
529 3 21.047 -24.7087 61.033
530 3 20.6693 7.8958 86.1578
531 3 1.79263 -3.76593 37.8537
532 3 9.29182 -5.57654 48.632
533 3 -6.18067 -41.5017 61.5555
534 3 -41.503 -17.7902 70.9303
535 3 -23.5455 40.1079 49.0696
536 3 43.1713 15.8185 66.7145
537 3 -15.4503 7.78899 63.7672
538 3 -40.7882 -34.7901 33.5143
539 3 32.3665 -35.9354 46.0847
540 3 11.6973 -32.8824 76.5364
541 3 -43.913 44.1975 51.0409
542 3 22.6285 6.3709 73.5987
543 3 -9.19963 -43.903 84.7712
544 3 17.085 36.8636 15.104
545 3 16.3401 -2.05836 83.0413
546 3 -8.22341 -0.817225 61.1687
547 3 17.6624 8.06039 78.0554
548 3 -29.8836 45.6583 65.9833
549 3 28.6752 45.2809 61.3168
550 3 26.6116 -7.84622 48.8984
551 3 -18.8506 17.9632 25.9492
552 3 -26.0349 -14.4058 63.5154
553 3 5.4288 21.9894 49.7514
554 3 44.8569 34.7854 39.0127
555 3 20.1447 2.8504 83.9188
556 3 -14.2595 9.07199 58.1012
557 3 -11.4627 -7.44096 12.4568
558 3 30.0269 -44.0055 77.5797
559 3 3.12324 18.1452 27.8887
560 3 16.9899 12.0433 76.904
561 3 -6.40762 -46.6798 71.3914
562 3 -28.155 -45.2632 77.9864
563 3 -41.5765 37.5718 72.7468
564 3 -0.987913 13.7418 31.7495
565 3 -42.2527 31.5187 59.4796
566 3 13.498 -2.82113 85.8813
567 3 45.0833 24.6089 82.0479
568 3 -22.297 -0.788006 49.0113
569 3 -41.1924 -28.0514 85.7819
570 3 11.5633 -25.2316 84.3553
571 3 10.6374 -38.3366 12.4423
572 3 23.716 -23.2876 87.2076
573 3 -0.0472801 40.0078 66.8389
574 3 42.1659 -35.8955 68.1383
575 3 33.3771 22.4395 86.5378
576 3 26.0314 45.8453 45.8973
577 3 37.4162 -2.45142 30.1206
578 3 -23.9764 16.6498 22.8761
579 3 11.9404 -5.57983 24.5491
580 3 4.36033 5.62231 35.9505
581 3 -17.5385 0.511477 62.1717
582 3 28.0918 28.6193 81.3553
583 3 -38.7976 29.0995 40.8048
584 3 -15.3239 34.2982 55.7691
585 3 -27.9548 -40.4781 50.4779
586 3 -41.0243 18.5394 53.5195
587 3 -28.818 5.16357 82.2284
588 3 -16.6049 -3.42631 56.6744
589 3 13.4951 -36.3784 40.5707
590 3 20.613 -32.1036 27.293
591 3 -15.4467 -46.8299 61.3686
592 3 -14.996 16.6109 24.4115
593 3 -44.8947 46.7158 35.4521
594 3 18.9705 14.1686 73.6951
595 3 39.8395 33.3267 18.621
596 3 34.3934 34.2157 66.0192
597 3 20.8332 -15.0514 16.2833
598 3 -25.6246 11.9075 31.0884
599 3 29.561 25.1773 42.2786
600 3 28.6067 17.7062 21.0802
601 3 44.8246 3.34311 78.176
602 3 21.4681 -46.8059 24.8699
603 3 -25.1017 39.67 88.5488
604 3 30.8533 4.06887 85.5564
605 3 4.93224 17.6346 80.7902
606 3 -17.3653 -0.607295 87.8239
607 3 45.8802 42.7256 22.2672
608 3 7.96893 14.0097 68.6669
609 3 -38.6379 -24.2981 73.8534
610 3 36.0743 18.6125 82.2651
611 3 10.3169 -37.6823 33.9524
612 3 -36.3295 -29.3108 42.0373
613 3 2.11676 6.78437 35.3443
614 3 42.0535 -27.3791 58.0813
615 3 -27.4648 -20.7309 29.4719
616 3 -38.8084 -41.5025 37.7014
617 3 -22.4269 4.11152 65.5315
618 3 -29.1758 43.7621 21.3815
619 3 1.35148 17.0755 20.9156
620 3 15.0767 -46.9684 37.9144
621 3 11.5328 15.5277 82.3537
622 3 14.9261 3.92279 72.7139
623 3 23.8831 21.2387 22.2157
624 3 23.2729 -1.92246 67.842
625 3 35.6039 20.3048 78.0227
626 3 -20.8343 30.3439 52.5958
627 3 -0.936093 -38.5973 80.4973
628 3 6.712 16.8547 33.1663
629 3 -44.4344 -25.3098 27.6259
630 3 17.9453 36.9186 51.4091
631 3 -32.2802 4.11001 19.0183
632 3 44.3783 25.9702 37.6293
633 3 29.6391 -39.3866 84.1096
634 3 25.3065 20.3064 29.0112
635 3 0.399624 -38.8417 21.5326
636 3 26.7444 41.956 72.1817
637 3 20.388 -10.8143 73.5388
638 3 -39.3455 44.9548 78.0048
639 3 -5.52477 44.4191 81.3922
640 3 -2.75979 24.3408 39.687
641 3 -23.1228 -31.8857 34.1179
642 3 29.8448 22.4532 68.1652
643 3 -37.8671 5.25795 61.9144
644 3 -38.4724 41.9487 83.5457
645 3 41.7938 0.0527632 23.4966
646 3 19.2266 -22.9395 52.3265
647 3 21.6078 -26.0603 44.5263
648 3 22.1722 9.97782 72.8312
649 3 -23.4492 -36.6192 26.7283
650 3 -31.1326 -40.827 37.3321
651 3 -41.3054 -42.2829 29.9904
652 3 9.77748 -27.8858 17.6357
653 3 -19.391 46.4582 59.1302
654 3 20.503 -4.10583 20.8681
655 3 -36.3065 41.4745 69.7055
656 3 -24.7734 15.9113 35.1262
657 3 9.79094 41.3155 30.7915
658 3 17.1743 13.3022 52.7487
659 3 16.6295 -15.0463 66.818
660 3 -13.5442 -1.06931 62.6772
661 3 -25.3308 35.4243 57.7337
662 3 34.712 -40.9957 80.6815
663 3 -29.552 43.4877 69.4425
664 3 25.742 -10.3469 40.1393
665 3 -16.9195 4.1306 37.6501
666 3 -10.1219 29.9615 17.6757
667 3 -42.4703 10.8746 58.3996
668 3 -25.9081 -32.0415 33.3301
669 3 15.4135 8.47366 74.1014
670 3 21.7521 -10.0299 38.3502
671 3 -35.2279 -45.8932 55.8035
672 3 11.8576 -44.804 46.1479
673 3 -19.4972 38.3509 74.5111
674 3 14.6049 12.9671 73.2883
675 3 -5.58696 -25.2782 26.9811
676 3 7.4596 42.1441 22.6709
677 3 -37.63 -44.3835 51.0153
678 3 -28.0737 -39.3007 71.5273
679 3 19.3527 -4.27933 68.5255
680 3 40.3851 -8.75095 64.2784
681 3 -36.3553 14.7947 66.8646
682 3 10.7126 -38.7475 24.466
683 3 21.3665 -6.20222 81.3166
684 3 -5.46601 -10.0993 56.5977
685 3 -10.7924 -40.5778 60.4402
686 3 7.99917 -38.7121 33.3463
687 3 -39.9955 31.6555 36.0692
688 3 -14.9632 46.9316 58.6068
689 3 -18.8971 -20.2541 79.2555
690 3 36.4147 0.714997 48.6473
691 3 -2.12483 -0.780773 69.994
692 3 13.6908 9.95529 37.8763
693 3 29.3611 10.5565 41.4379
694 3 32.5337 11.1458 38.6912
695 3 46.5602 45.2622 78.6606
696 3 26.4137 7.14938 78.6796
697 3 35.3895 5.04728 51.3245
698 3 41.7002 8.44766 29.4102
699 3 32.5162 -43.1716 78.2573
700 3 23.4512 12.0156 69.0297
701 3 12.0753 15.5769 68.8049
702 3 20.907 -21.1114 58.4304
703 3 6.05416 -46.4139 62.7191
704 3 -35.0985 -26.2199 64.5747
705 3 19.5321 2.43991 72.6155
706 3 45.4495 -10.3028 74.8552
707 3 27.4645 -28.5322 19.2866
708 3 -3.33937 43.3507 21.5793
709 3 33.4741 25.1969 80.1418
710 3 24.744 -26.2289 28.008
711 3 33.0927 -9.44106 34.1011
712 3 -47.0795 -34.747 28.7087
713 3 1.5554 19.5234 20.0489
714 3 -28.3285 -10.7166 33.2279
715 3 40.1028 -17.4966 72.3716
716 3 12.7993 29.6747 16.4497
717 3 -16.2012 45.5255 43.5797
718 3 6.76439 -0.190615 49.174
719 3 7.83589 6.53849 43.343
720 3 -13.0594 15.3647 28.7607
721 3 -18.4403 14.1483 35.9012
722 3 -12.2216 -35.2957 50.8006
723 3 43.1993 -13.8164 56.6915
724 3 -31.5379 37.4409 53.3111
725 3 41.3054 -40.8555 21.1048
726 3 -28.0416 14.3454 38.9748
727 3 -31.3971 34.3177 38.1291
728 3 -11.7112 -2.94541 63.5383
729 3 -42.7736 -1.36853 69.4029
730 3 42.5635 -21.7674 44.6181
731 3 -42.1338 2.74202 55.4147
732 3 -40.4314 -34.9355 46.7757
733 3 20.3323 26.3605 19.582
734 3 -36.4384 -6.94995 69.7217
735 3 -32.2934 -9.65352 52.427
736 3 19.0665 19.005 18.6163
737 3 -11.0352 -37.1726 49.1769
738 3 35.2558 -30.0119 56.5758
739 3 24.2549 -32.0358 70.928
740 3 12.2538 -39.7505 69.7965
741 3 -38.7372 -42.3855 49.8039
742 3 16.5938 0.420091 84.1279
743 3 32.5609 -12.2595 34.2051
744 3 20.9885 45.0781 14.3458
745 3 28.5597 -20.067 64.7849
746 3 -20.7219 -2.40802 56.2017
747 3 -41.2809 36.0516 46.1334
748 3 -24.7723 -42.7406 52.8461
749 3 -18.713 -31.2335 76.7719
750 3 25.3845 -15.1625 78.7511
751 3 34.9796 15.7006 78.6604
752 3 21.2614 -28.7995 29.9049
753 3 9.68779 19.0096 29.7354
754 3 -1.24036 -35.0644 39.8809
755 3 -15.2434 39.486 30.0304
756 3 43.7984 -7.94292 58.903
757 3 -37.2916 31.5977 30.6421
758 3 22.8325 8.22999 66.2435
759 3 -25.0595 27.0015 76.3717
760 3 -44.1466 45.8177 20.1465
761 3 0.556449 26.3453 50.8937
762 3 3.3023 12.7543 63.3294
763 3 24.8215 -8.05795 63.2195
764 3 -42.5169 -4.75322 71.8455
765 3 41.1643 26.7271 26.9269
766 3 18.4725 11.1926 83.4723
767 3 -28.3766 7.27091 83.6434
768 3 9.90157 33.1943 61.0054
769 3 5.11681 -13.3725 67.1106
770 3 4.97814 16.5355 18.0934
771 3 -43.244 14.4104 64.97
772 3 15.3364 18.424 77.3644
773 3 -41.5725 -22.0939 26.3576
774 3 11.2087 -2.30765 28.1682
775 3 33.0273 -16.6351 29.1567
776 3 20.2374 -2.02029 73.5188
777 3 19.497 31.9599 65.9718
778 3 33.2345 -25.5989 52.3868
779 3 -46.5575 -34.2457 54.7531
780 3 -45.6011 -2.69573 16.5551
781 3 -42.3572 40.1722 84.33
782 3 18.3995 6.46791 71.6651
783 3 25.2897 -12.0484 21.3014
784 3 13.9033 36.1232 26.949
785 3 39.2074 -42.4891 69.686
786 3 -9.99239 -45.7812 73.5798
787 3 17.608 -20.8929 28.1626
788 3 12.5944 35.4027 29.1895
789 3 32.908 26.3798 88.2587
790 3 -33.5317 -38.0559 44.9691
791 3 -33.1621 -16.3923 64.9452
792 3 -25.0524 14.039 43.4096
793 3 -26.3473 21.8903 62.6372
794 3 -3.18056 18.1562 48.8403
795 3 19.1375 -10.4792 85.394
796 3 42.7067 -31.1612 40.9682
797 3 9.32901 38.878 25.5324
798 3 13.9749 23.2723 51.6503
799 3 -3.10239 22.0934 18.6586
800 3 -15.7456 -15.1119 56.6145
801 3 28.2976 -42.0484 77.3276
802 3 19.6996 11.5291 44.8796
803 3 22.6483 -29.9659 33.9196
804 3 -43.1637 -14.0571 39.9016
805 3 -5.09894 -37.9134 75.6034
806 3 -47.1044 12.2616 57.9145
807 3 14.4462 -6.31022 25.701
808 3 -26.3291 0.265849 70.9116
809 3 35.2891 -42.4911 83.142
810 3 -4.3107 11.9595 66.2187
811 3 2.24074 -33.6026 65.2612
812 3 -41.12 -23.7806 87.0685
813 3 -40.4293 0.40103 54.2392
814 3 -18.8237 -29.217 33.0819
815 3 -5.61501 3.54524 48.336
816 3 23.1499 -31.2368 68.7325
817 3 17.288 19.9723 83.8737
818 3 29.2382 23.8444 79.9037
819 3 12.584 10.2969 75.5598
820 3 -37.8432 16.9687 31.3329
821 3 -42.7245 33.0141 33.0365
822 3 -25.0384 -9.80785 59.8189
823 3 29.8093 -38.2695 43.6969
824 3 -42.6887 3.90616 42.8839
825 3 -37.268 -37.7166 89.3023
826 3 36.338 28.0724 45.9584
827 3 12.2278 -6.22412 17.2358
828 3 -19.3434 -45.0913 59.7865
829 3 -20.8434 35.6244 79.7314
830 3 40.7474 -13.9974 57.9449
831 3 42.7819 25.7934 46.0218
832 3 35.9714 24.4201 43.8712
833 3 38.7564 38.6432 58.4607
834 3 -46.0648 44.0962 39.2744
835 3 19.2314 4.93627 73.57
836 3 24.231 21.8896 24.8995
837 3 -22.7092 5.51822 41.4703
838 3 -17.0707 -40.4274 18.9822
839 3 33.9058 1.24025 80.6653
840 3 -23.5202 25.6812 48.6997
841 3 -16.4828 5.4174 49.53
842 3 -9.30767 -2.9745 62.1951
843 3 26.7092 -36.1334 17.2617
844 3 21.4294 0.976818 76.5514
845 3 -42.3325 31.9781 47.2213
846 3 35.8408 33.2707 29.6256
847 3 17.2912 37.6537 86.4331
848 3 -12.2143 10.2845 54.589
849 3 -42.7302 -37.0213 18.7507
850 3 -5.19905 -1.49636 39.3757
851 3 -14.4564 -5.92345 73.1893
852 3 32.8003 1.81648 71.8467
853 3 -44.5567 -23.179 22.5819
854 3 -7.79914 1.47629 81.5868
855 3 -39.7805 40.6457 85.3659
856 3 -20.0428 -41.8697 21.9352
857 3 -45.3887 17.0867 53.8071
858 3 19.9881 8.26185 76.7904
859 3 -4.10545 -35.8922 47.4914
860 3 40.5332 -1.93087 19.3551
861 3 21.2359 36.2096 16.3629
862 3 8.52426 3.5488 46.1781
863 3 33.5393 -33.9226 45.1031
864 3 -24.3285 4.05708 73
865 3 16.1508 15.2209 70.1578
866 3 -34.2804 6.53305 16.3099
867 3 12.0513 31.5468 60.8395
868 3 15.7443 -18.7356 73.8854
869 3 -38.9003 30.3693 57.545
870 3 37.9717 -3.73171 48.7988
871 3 40.8639 2.73421 60.8199
872 3 25.0235 44.8379 48.0675
873 3 -43.6304 -38.4909 44.7836
874 3 33.6864 33.1871 63.6707
875 3 30.5486 23.1903 86.6869
876 3 -33.149 -45.5696 54.1462
877 3 36.9105 6.33836 32.902
878 3 -20.3951 -29.7041 16.1664
879 3 -41.9858 4.60221 34.8039
880 3 -4.96258 20.3715 19.5966
881 3 -11.7242 17.5378 22.6858
882 3 -37.1538 -19.3157 55.6498
883 3 15.5787 -27.1099 47.5879
884 3 -16.4841 8.072 50.7308
885 3 38.7026 24.092 44.6981
886 3 34.221 5.90629 71.4304
887 3 -11.9298 39.6123 84.4374
888 3 36.4848 22.7893 81.35
889 3 -46.2578 17.4715 66.942
890 3 -33.3631 6.34605 20.2924
891 3 -44.4803 33.5501 40.1604
892 3 -41.7681 -14.7291 63.4613
893 3 -25.4754 23.521 86.5297
894 3 -34.2261 10.3983 65.5788
895 3 31.6923 19.7356 82.9947
896 3 -16.4462 6.85986 61.3802
897 3 19.1481 -2.38765 82.4562
898 3 31.8174 -33.6926 40.301
899 3 -39.8359 -36.7452 44.8161
900 3 46.7307 -30.3109 80.3915
901 3 25.7414 -18.7315 44.6807
902 3 0.709056 43.6233 26.6231
903 3 -6.00067 18.9696 15.0774
904 3 10.8254 20.007 80.4543
905 3 13.8152 -37.4928 88.5557
906 3 -20.2118 -0.399864 57.8858
907 3 32.306 -41.8254 80.3615
908 3 -30.7424 17.6052 13.9807
909 3 25.063 -30.2593 32.7922
910 3 17.0704 -45.4428 38.9529
911 3 -0.137732 40.2886 22.0275
912 3 35.4327 45.7551 37.2889
913 3 -22.5312 43.2005 69.0457
914 3 40.5673 -38.1573 36.0489
915 3 -37.3136 -38.9545 55.9065
916 3 -23.6521 -35.4879 14.2832
917 3 -45.2616 -22.0086 89.0069
918 3 33.3599 46.0177 33.6567
919 3 -41.8484 29.4989 48.3801
920 3 -41.2067 44.9678 74.349
921 3 22.2125 -25.3096 58.7322
922 3 -17.4805 -37.9494 22.4873
923 3 9.78959 -21.7005 15.4146
924 3 32.083 -25.8794 83.2811
925 3 15.9072 -35.3515 41.2934
926 3 -16.6113 27.2119 24.8175
927 3 39.555 -0.598672 36.0789
928 3 15.0162 8.18072 63.018
929 3 13.7062 14.9476 74.8537
930 3 -27.3679 34.4076 38.6162
931 3 -19.9988 38.1214 46.0994
932 3 -24.364 38.057 47.2965
933 3 -44.5591 14.7325 49.8561
934 3 30.6435 -5.60615 49.7761
935 3 -43.177 36.7863 70.9325
936 3 15.361 36.7177 68.2681
937 3 -1.02364 -44.7789 65.1502
938 3 7.49483 33.9961 18.8831
939 3 -31.0843 -0.949058 79.0365
940 3 -4.93199 -38.1932 29.9349
941 3 -5.36237 -23.0335 40.0591
942 3 27.2682 -0.522517 57.4308
943 3 -27.2488 -4.61427 31.9199
944 3 46.2992 -8.82066 81.2452
945 3 -16.8264 -25.4435 36.1545
946 3 -37.1144 -44.7625 34.8147
947 3 22.1933 -27.3634 87.6963
948 3 37.4007 -40.1652 76.9064
949 3 -14.1152 -7.12162 11.7334
950 3 -12.4565 15.7819 24.6244
951 3 -12.6835 -24.9258 25.2429
952 3 -20.1766 -28.9719 35.0426
953 3 38.4727 -0.992711 48.2808
954 3 11.143 32.5353 20.2248
955 3 -26.7363 30.0061 47.0669
956 3 -5.55537 -1.8785 57.0089
957 3 -45.7089 -23.1997 28.6937
958 3 20.2653 12.9427 79.8991
959 3 35.6854 -20.5086 56.7571
960 3 -17.4324 42.029 75.4494
961 3 -39.9953 37.6245 50.0302
962 3 4.93687 -32.3021 15.7533
963 3 4.95746 0.909234 59.7402
964 3 -35.3707 -18.2172 59.1379
965 3 22.0411 -1.97137 25.5647
966 3 28.5998 21.2936 79.2377
967 3 16.8041 -15.6047 47.0506
968 3 3.85805 16.069 25.9347
969 3 17.5947 42.7577 22.9471
970 3 -13.6399 -18.2087 81.5875
971 3 -30.407 46.0963 20.8023
972 3 -34.7735 -2.16905 14.3831
973 3 23.1599 -6.7513 66.452
974 3 30.3515 5.18009 63.7885
975 3 13.7826 5.16314 79.4402
976 3 -3.14881 44.7774 72.3351
977 3 35.8601 2.64369 12.2725
978 3 -32.2267 22.4121 25.5866
979 3 8.73104 -13.3232 38.9734
980 3 -45.3495 -34.2876 77.4852
981 3 -4.47405 -41.0359 63.5422
982 3 -4.50792 3.59645 50.8415
983 3 -26.4431 46.045 68.747
984 3 24.9206 21.7351 40.963
985 3 41.841 -15.6376 71.9534
986 3 11.5321 -10.131 41.9237
987 3 -39.1219 33.5605 61.2872
988 3 30.4026 -39.9269 79.3773
989 3 -31.8174 -43.0812 61.2958
990 3 24.5676 -45.0501 26.0264
991 3 -39.9235 -19.024 34.6192
992 3 -21.2293 4.91565 85.9137
993 3 22.8745 -13.0488 54.9571
994 3 34.7064 35.8025 35.5257
995 3 14.4873 -13.5468 49.798
996 3 26.6945 -3.512 49.5931
997 3 19.7096 0.485672 74.4839
998 3 34.8079 25.0253 89.4299
999 3 -19.9957 20.3781 79.2793
1000 3 -34.9221 -12.092 36.3345
1001 3 4.1533 40.9219 68.4399
1002 3 38.5865 21.3514 10.7039
1003 3 19.1707 7.0492 84.1623
1004 3 34.7846 6.31539 73.8844
1005 3 -15.907 -6.19949 69.198
1006 3 15.301 8.02636 82.0645
1007 3 -45.7111 33.9456 73.0711
1008 3 35.7311 -24.9306 18.251
1009 3 -43.8004 35.5346 36.5406
1010 3 -18.28 22.4415 54.4133
1011 3 -16.2481 -7.08099 66.5848
1012 3 30.0355 -9.96836 41.6466
1013 3 42.9349 -42.2587 19.2419
1014 3 -10.5089 -41.8318 48.8614
1015 3 43.8935 4.8627 49.1199
1016 3 -19.3409 -5.28626 53.347
1017 3 3.55216 -6.05114 38.5339
1018 3 41.0954 -33.9501 46.9349
1019 3 -47.0352 -26.1511 77.6128
1020 3 -44.5428 9.34037 77.0842
1021 3 32.4188 3.96049 70.6054
1022 3 -15.2076 24.1439 57.6234
1023 3 -3.71349 -22.0716 52.1385
1024 3 46.5771 -31.8724 34.8169
1025 3 36.8063 7.83841 36.8805
1026 3 6.59218 -10.7875 52.7914
1027 3 32.2443 -41.9862 22.3799
1028 3 1.12547 7.16847 17.7637
1029 3 -36.3783 45.1425 12.7042
1030 3 -43.3283 35.5512 33.7586
1031 3 -41.9225 10.0775 38.6899
1032 3 15.7836 -26.7341 13.9839
1033 3 38.621 6.97054 34.9295
1034 3 -2.96731 -10.7242 57.9903
1035 3 -21.2018 -36.9399 27.9389
1036 3 -10.1973 -44.5862 45.1641
1037 3 -22.2258 -17.5313 19.5949
1038 3 26.3897 -22.039 27.6942
1039 3 25.8141 -5.81898 50.6032
1040 3 42.8857 20.1941 10.9228
1041 3 2.92984 -36.1971 40.6018
1042 3 -36.4373 30.5472 66.8463
1043 3 -42.0312 30.1509 37.4899
1044 3 -43.9584 -35.1257 25.585
1045 3 15.1699 22.3405 16.0753
1046 3 -34.1028 29.1857 30.3733
1047 3 36.1564 -27.6546 17.2915
1048 3 0.556732 -37.9767 26.4054
1049 3 23.0641 -41.3431 30.3531
1050 3 35.009 22.1423 76.4022
1051 3 -18.4892 -40.2903 23.5646
1052 3 -15.1329 -18.297 25.6246
1053 3 6.95294 -31.2301 24.085
1054 3 -18.3696 -1.13796 59.911
1055 3 8.62582 -29.3604 31.3552
1056 3 0.724139 19.8316 43.9527
1057 3 -28.5881 -33.7279 24.6938
1058 3 28.4637 -8.82283 32.5853
1059 3 -24.5714 20.6849 48.0897
1060 3 11.935 -25.3829 42.9138
1061 3 -18.7794 34.1327 26.777
1062 3 32.6797 -26.5498 11.5896
1063 3 35.9414 -14.5987 32.3059
1064 3 47.1338 6.73404 78.631
1065 3 -4.2591 25.3113 43.471
1066 3 30.8432 -0.435722 50.8478
1067 3 0.103162 3.80496 64.1661
1068 3 -4.20317 23.4009 41.5401
1069 3 -15.9267 34.4543 50.7677
1070 3 2.82891 17.0503 16.58
1071 3 -9.09942 28.3724 77.1558
1072 3 -39.9387 -21.8365 35.0407
1073 3 -20.5242 21.8244 25.7453
1074 3 -18.9837 -7.26931 65.3439
1075 3 -8.0088 1.99294 9.48157
1076 3 6.59891 44.6729 46.6681
1077 3 28.8914 21.5566 43.7339
1078 3 10.0683 -40.5747 47.1141
1079 3 -30.2514 -1.14628 81.5042
1080 3 -41.881 -12.6516 27.1864
1081 3 -47.1211 -44.9476 39.9447
1082 3 -26.0243 -46.5625 70.8105
1083 3 -44.0924 -22.5056 33.8867
1084 3 -13.662 8.37811 67.8372
1085 3 35.0678 -0.919201 82.2106
1086 3 -43.9481 -19.7064 32.9373
1087 3 32.5828 39.9919 51.3893
1088 3 -24.6664 15.7244 40.9096
1089 3 18.5108 -39.1967 30.723
1090 3 -44.4926 45.5818 41.0536
1091 3 12.8418 -28.7335 71.3825
1092 3 13.1844 36.2149 60.3489
1093 3 -36.4916 7.50191 61.803
1094 3 -23.069 35.7101 39.0265
1095 3 -16.0295 17.6506 22.0206
1096 3 14.2541 -0.984161 79.4054
1097 3 12.8987 -24.7831 23.6738
1098 3 -44.1849 -11.3047 68.701
1099 3 -12.0058 -10.8826 83.9298
1100 3 -16.2338 43.055 59.7714
1101 3 -26.0353 41.111 41.4118
1102 3 -34.2188 -28.7857 40.0613
1103 3 34.7359 -10.884 76.5944
1104 3 30.0477 17.4754 42.4623
1105 3 12.1587 -1.18984 11.0253
1106 3 -19.5342 -26.247 35.3704
1107 3 -17.9482 -33.4291 34.2566
1108 3 -10.8007 35.6832 25.8394
1109 3 -26.5971 18.8768 63.0625
1110 3 12.4166 2.53126 76.2443
1111 3 35.7388 26.7099 76.0968
1112 3 31.2028 20.623 78.7106
1113 3 -36.8483 5.91982 17.2481
1114 3 -0.943448 44.6774 24.6562
1115 3 13.3802 1.80389 73.6399
1116 3 -33.7161 32.3206 41.7999
1117 3 40.8476 38.1165 54.3619
1118 3 -14.2262 -47.1314 44.8768
1119 3 12.963 -22.1257 20.3759
1120 3 -14.5286 -32.2209 35.9609
1121 3 -41.4097 29.7109 40.3533
1122 3 -19.7084 11.997 63.9518
1123 3 -45.2689 11.8467 61.9372
1124 3 40.2362 3.22904 33.9281
1125 3 31.217 -43.4469 82.4497
1126 3 38.3549 43.1926 18.4765
1127 3 -46.3581 16.4114 82.5291
1128 3 30.4616 -25.0594 36.5302
1129 3 27.3259 44.3085 70.826
1130 3 7.77134 -3.81618 40.0083
1131 3 -25.2469 22.877 64.773
1132 3 -11.8999 -45.8539 56.0624
1133 3 -16.6474 32.263 54.4832
1134 3 43.424 -44.5311 43.5462
1135 3 -24.2298 -38.744 53.0117
1136 3 5.47355 21.1183 83.3828
1137 3 -40.4009 31.7099 33.5317
1138 3 -13.0923 42.9492 62.0174
1139 3 -16.8898 40.8938 63.3156
1140 3 -5.56133 42.3619 76.6498
1141 3 -30.9903 34.8576 85.5149
1142 3 33.8203 0.565707 47.2977
1143 3 -38.8592 25.8347 48.1161
1144 3 31.3076 2.75927 77.9517
1145 3 -21.4818 23.3702 48.7321
1146 3 41.7956 -5.43114 62.3616
1147 3 -22.4504 15.3373 36.7077
1148 3 -37.3766 18.2209 40.6769
1149 3 13.2108 45.4945 47.0179
1150 3 15.0061 20.3019 31.7911
1151 3 16.0158 3.09419 70.0839
1152 3 -8.357 31.6871 16.584
1153 3 -0.273547 39.7774 24.8913
1154 3 -44.4742 7.80707 74.9264
1155 3 28.0393 18.9223 38.3626
1156 3 -41.4791 18.0658 67.7835
1157 3 11.077 -16.2258 37.4863
1158 3 -40.4127 -46.0205 32.2673
1159 3 36.8241 -39.966 21.2435
1160 3 28.4751 -43.5176 27.3616
1161 3 -18.9744 -31.8569 32.4181
1162 3 -21.8509 27.8085 51.9235
1163 3 38.6206 34.5669 35.5164
1164 3 44.6908 -22.7872 55.2856
1165 3 -43.2175 -6.98448 70.6534
1166 3 25.1724 0.0228004 23.5365
1167 3 -43.5068 -15.8561 20.294
1168 3 24.4737 10.4762 20.344
1169 3 25.2116 -46.042 60.7128
1170 3 28.1894 8.92627 77.7984
1171 3 -31.3075 -4.01008 35.2987
1172 3 15.4644 4.10796 83.7604
1173 3 -40.9885 0.886507 26.6927
1174 3 -40.2961 34.1254 53.8389
1175 3 -14.2821 39.3158 80.2678
1176 3 41.553 3.44397 55.4958
1177 3 13.6791 31.3412 65.3485
1178 3 26.5795 46.8509 74.1097
1179 3 -40.1932 37.8626 41.645
1180 3 0.211187 5.74332 67.7537
1181 3 -16.0661 -2.10959 59.0113
1182 3 -22.2916 5.23868 25.0707
1183 3 35.2136 20.8045 80.672
1184 3 14.4852 7.15275 69.4097
1185 3 -31.7809 -40.5443 66.4994
1186 3 -5.8542 -34.42 25.4369
1187 3 32.5683 21.1821 81.1493
1188 3 26.1385 17.7562 22.414
1189 3 -25.339 22.0305 50.3597
1190 3 -15.95 -42.0054 61.0509
1191 3 -40.6253 1.87595 21.3446
1192 3 -18.1774 8.88674 23.7577
1193 3 45.1741 -25.1267 78.4306
1194 3 24.2886 -3.37306 74.6579
1195 3 9.45444 44.7388 76.3704
1196 3 34.0705 8.17949 36.2579
1197 3 4.47277 -25.2897 67.1853
1198 3 25.6784 -32.7861 34.4098
1199 3 14.0374 -3.92367 20.6707
1200 3 -33.7707 -1.31255 78.3025
1201 3 -41.9581 5.52193 40.699
1202 3 -11.557 16.6316 26.6935
1203 3 -37.9241 -36.0648 49.9934
1204 3 9.82103 19.6069 69.2481
1205 3 2.72339 0.507431 51.5578
1206 3 43.5603 -28.4465 66.9942
1207 3 -12.8815 -3.96878 59.2689
1208 3 -15.2922 -34.1947 34.1272
1209 3 11.8429 29.4775 68.6839
1210 3 -40.7813 -22.9806 31.0432
1211 3 -44.6167 31.0848 36.6334
1212 3 23.1092 -10.3713 54.9263
1213 3 3.13241 7.37287 15.8874
1214 3 -32.2018 8.41581 19.2768
1215 3 26.7747 -12.7196 52.9394
1216 3 -26.2344 -46.6033 55.2124
1217 3 -36.8002 25.9801 49.6078
1218 3 13.393 6.43782 76.8837
1219 3 -15.3688 -2.16445 23.819
1220 3 24.8247 1.88119 25.3478
1221 3 29.3891 8.47471 83.7246
1222 3 -45.5812 -43.919 50.1242
1223 3 -8.65853 11.165 20.3002
1224 3 -30.3125 18.8403 17.0682
1225 3 -39.0693 41.8161 33.7586
1226 3 22.051 9.04322 78.1929
1227 3 20.6006 6.69471 70.0581
1228 3 -17.1165 -44.5782 61.2226
1229 3 30.3755 -1.31272 48.4475
1230 3 -19.5617 36.281 20.8267
1231 3 45.5861 -24.514 25.6906
1232 3 27.3721 11.9978 39.9342
1233 3 -45.0183 -44.0754 47.599
1234 3 16.8875 10.3958 79.1094
1235 3 22.2306 -2.67203 61.2195
1236 3 9.03414 13.1913 74.3911
1237 3 -24.398 11.0066 52.7072
1238 3 -8.07126 4.6725 48.9005
1239 3 45.7753 34.1727 41.3228
1240 3 -16.0245 46.4172 65.8229
1241 3 -10.4356 45.8481 74.4609
1242 3 -26.8686 30.5333 75.335
1243 3 39.4888 -42.2291 43.7714
1244 3 -5.50569 45.3602 68.0798
1245 3 35.2076 -17.6281 62.7225
1246 3 -21.0331 13.9421 34.7382
1247 3 -8.57317 19.6215 29.8251
1248 3 -31.8486 22.7266 57.3389
1249 3 -26.735 -43.7707 76.5265
1250 3 40.0935 -11.4979 58.6396
1251 3 -32.7968 1.61444 81.0926
1252 3 -32.3891 -1.46523 68.3394
1253 3 23.0046 0.282996 71.3825
1254 3 26.9136 -8.49468 45.091
1255 3 40.9776 -36.2467 34.4338
1256 3 -27.8053 -34.8789 22.234
1257 3 -42.8666 0.0978751 79.2073
1258 3 12.1971 29.5248 66.0322
1259 3 -1.39282 20.6487 84.7937
1260 3 15.6064 -27.0569 78.8009
1261 3 20.2178 -1.1328 60.6329
1262 3 6.97704 -28.9312 65.562
1263 3 26.1142 26.9884 81.6407
1264 3 -12.0836 0.901439 61.701
1265 3 13.9955 14.0811 68.8594
1266 3 12.3578 27.8305 14.2825
1267 3 -16.2906 -4.37062 62.6051
1268 3 37.1739 4.80034 30.6988
1269 3 -41.5099 39.4089 34.6006
1270 3 -25.3161 30.8373 55.1218
1271 3 26.991 46.546 59.6352
1272 3 -19.2401 23.7921 47.1642
1273 3 33.0099 -13.62 51.6362
1274 3 -39.8895 -34.8819 21.9423
1275 3 -5.48283 -29.4848 59.364
1276 3 -13.9691 42.1145 44.8511
1277 3 6.32345 -26.9074 74.5835
1278 3 20.0565 6.97982 81.4747
1279 3 43.9462 -5.39848 21.7954
1280 3 20.0008 -2.52214 87.0386
1281 3 -33.767 18.5973 60.0692
1282 3 14.3538 -18.2544 78.3992
1283 3 33.9232 28.905 22.379
1284 3 34.2603 30.0984 61.2346
1285 3 -42.0788 29.4164 51.4499
1286 3 -38.8509 -12.3683 34.8143
1287 3 0.17447 -37.0948 41.0923
1288 3 -38.3337 -1.57373 18.2611
1289 3 3.69165 -8.74844 63.1282
1290 3 44.6443 39.42 68.969
1291 3 3.912 -23.1757 12.7717
1292 3 35.9553 8.76064 82.2125
1293 3 6.4289 -28.5267 79.1594
1294 3 -6.2508 -46.2847 67.3646
1295 3 -33.4186 -40.9615 41.6454
1296 3 38.8593 41.387 29.575
1297 3 28.2021 4.61557 38.3048
1298 3 -28.5734 25.4962 39.6497
1299 3 18.9099 43.3923 64.7596
1300 3 29.8637 -24.1531 83.7683
1301 3 12.2199 38.2343 71.5045
1302 3 -6.61655 33.1627 18.1278
1303 3 -6.95022 -37.3795 43.0005
1304 3 -10.1988 29.3712 43.8574
1305 3 34.1761 -17.3843 53.9433
1306 3 28.5414 46.3316 72.1207
1307 3 45.9743 -3.49833 34.8347
1308 3 -42.7374 12.6244 45.7412
1309 3 22.6751 -15.5754 31.8677
1310 3 -46.2455 40.4257 24.9962
1311 3 -37.5503 -38.0861 82.3311
1312 3 -7.16919 11.5362 54.747
1313 3 -9.03462 -46.1073 66.9544
1314 3 0.906875 -13.8626 71.9364
1315 3 -6.91917 20.0713 17.6654
1316 3 36.298 4.75013 70.3311
1317 3 12.9207 13.6549 21.0145
1318 3 29.0168 19.9305 83.5633
1319 3 33.4992 33.7424 28.5661
1320 3 30.203 -11.084 39.1433
1321 3 -20.1143 5.74369 66.0337
1322 3 -3.29235 -38.4261 68.6785
1323 3 -22.003 6.86304 52.4176
1324 3 18.8758 9.27365 51.8097
1325 3 -42.5335 -26.0509 86.6981
1326 3 20.2707 16.1413 70.1386
1327 3 22.8279 41.2818 14.4325
1328 3 34.0226 35.7451 32.7858
1329 3 46.9176 0.692609 69.6728
1330 3 14.495 9.50146 80.0609
1331 3 43.4315 -28.2002 62.6371
1332 3 10.6304 -11.2341 35.0763
1333 3 30.5398 -37.1935 68.1318
1334 3 35.9591 41.0231 86.8488
1335 3 4.96337 -25.9322 79.5408
1336 3 16.621 5.65244 69.59
1337 3 -34.9354 -37.1228 63.4988
1338 3 29.2562 -10.5825 28.1583
1339 3 16.1399 14.4218 78.3151
1340 3 -25.2065 35.9423 37.3436
1341 3 -2.26598 9.69256 52.9151
1342 3 -38.7387 -4.68816 59.2607
1343 3 -22.7259 28.2189 49.3673
1344 3 3.01081 20.9285 88.226
1345 3 44.2921 -23.2772 66.9427
1346 3 -15.6454 38.28 63.057
1347 3 29.9098 24.3921 82.3799
1348 3 18.3083 36.8078 83.6836
1349 3 16.376 -1.4777 71.3929
1350 3 28.9913 22.7403 84.3962
1351 3 -4.48927 -5.95134 55.559
1352 3 19.3692 -18.5339 12.9947
1353 3 -16.3392 40.8302 66.0513
1354 3 -11.1504 36.5883 31.0606
1355 3 23.3816 11.0805 77.4383
1356 3 12.1906 37.5622 30.9621
1357 3 -30.6727 -16.1515 63.6782
1358 3 -8.90382 19.026 9.13651
1359 3 38.338 -8.72137 37.7908
1360 3 -46.3137 -25.8441 25.7668
1361 3 -25.8493 10.3169 57.5373
1362 3 4.56212 9.95151 88.7109
1363 3 21.6984 3.00806 71.0447
1364 3 5.13142 6.32626 43.0208
1365 3 0.119921 -3.45689 24.7867
1366 3 4.09735 0.507152 48.737
1367 3 8.46845 25.7508 82.9847
1368 3 -20.561 36.6383 37.8389
1369 3 38.943 -38.9297 40.1314
1370 3 -41.8003 33.659 57.8643
1371 3 2.06125 18.5248 42.19
1372 3 -16.4686 -0.798147 85.39
1373 3 -30.1144 7.39388 64.6325
1374 3 38.4382 41.9383 77.7157
1375 3 39.9415 -34.1481 68.4216
1376 3 -24.6327 12.6524 56.9139
1377 3 -8.66045 28.1646 45.5342
1378 3 -46.4618 32.4423 41.4652
1379 3 -25.0075 -33.6814 42.1112
1380 3 -0.205848 -3.8455 60.0677
1381 3 -46.8385 -26.8687 21.2191
1382 3 -41.3553 20.0718 42.3703
1383 3 -39.4889 36.3645 77.1563
1384 3 33.3932 -1.05389 13.2897
1385 3 41.9058 4.25492 52.8531
1386 3 -16.2683 18.3596 78.2071
1387 3 -14.6593 -2.96279 61.123
1388 3 35.6523 0.407312 64.3277
1389 3 -6.54382 18.7209 10.4473
1390 3 -17.1765 -15.6853 81.6283
1391 3 2.56155 4.81981 63.6422
1392 3 36.328 24.4532 77.6237
1393 3 -3.82394 -0.813635 23.5179
1394 3 15.407 -0.47574 73.8484
1395 3 19.8733 9.88473 74.4846
1396 3 30.065 2.76327 46.557
1397 3 -38.8988 -23.2823 33.0133
1398 3 44.869 -25.6595 51.7888
1399 3 15.8713 9.20614 54.6703
1400 3 40.2091 29.1857 26.031
1401 3 -0.0931347 -0.823004 67.9656
1402 3 30.8456 45.0391 77.0387
1403 3 20.4498 10.7713 47.5823
1404 3 35.9353 27.1346 43.2061
1405 3 28.0097 16.1963 38.1795
1406 3 1.48811 -9.02543 20.4414
1407 3 22.1256 -42.3203 86.9498
1408 3 -37.6423 13.5958 14.3007
1409 3 32.2549 42.9584 36.9144
1410 3 -38.3493 32.8623 46.5336
1411 3 -5.76453 -18.644 44.6153
1412 3 -30.954 -7.48797 53.2168
1413 3 13.3511 -28.7672 78.1115
1414 3 26.6343 35.5243 22.5526
1415 3 24.8043 -7.67481 46.6563
1416 3 -23.431 -36.9845 23.8972
1417 3 36.9477 35.5462 88.6117
1418 3 -25.8032 -36.6108 23.058
1419 3 19.1449 -0.782432 79.9563
1420 3 46.8532 -8.98978 78.1258
1421 3 18.4538 3.70692 78.3563
1422 3 27.1326 -34.8398 51.834
1423 3 27.1569 22.1411 29.6777
1424 3 -1.05472 -30.262 35.3631
1425 3 18.039 15.0023 68.6974
1426 3 -35.0172 -3.63795 79.5902
1427 3 1.83261 -25.1853 66.9994
1428 3 35.0256 -15.0827 52.7145
1429 3 -43.1352 27.7645 41.6262
1430 3 26.4372 -4.6459 86.0869
1431 3 -0.909838 38.9789 77.6026
1432 3 15.8103 9.75755 67.0339
1433 3 -25.0033 -35.0867 30.2533
1434 3 -35.169 -0.825305 51.7942
1435 3 5.67263 -42.1335 24.4041
1436 3 19.0732 23.4257 13.9302
1437 3 12.8362 14.8137 26.39
1438 3 -8.89577 27.5188 18.5276
1439 3 17.9765 -3.02014 72.617
1440 3 34.7336 37.2569 88.3484
1441 3 16.093 7.09218 76.0216
1442 3 -25.8939 4.48484 68.7774
1443 3 15.8789 -8.86917 39.6115
1444 3 -13.8089 5.93099 20.4485
1445 3 36.4355 -1.65837 32.4549
1446 3 -20.2442 8.13148 65.21
1447 3 -14.4356 11.728 59.1294
1448 3 45.5552 -2.34493 39.5922
1449 3 -13.8658 -9.17381 15.81
1450 3 14.7996 14.5442 48.7918
1451 3 36.4293 37.377 69.1157
1452 3 -47.1096 14.5862 48.9578
1453 3 28.6586 -40.4997 75.1173
1454 3 2.42733 24.3098 23.1676
1455 3 13.8745 -22.4699 29.5438
1456 3 4.90637 7.186 20.1892
1457 3 -40.9853 -1.26228 17.9214
1458 3 -32.2974 -14.6817 34.7202
1459 3 -38.6978 35.9221 35.6804
1460 3 -0.553342 -11.4399 71.7156
1461 3 11.7348 39.7575 27.2017
1462 3 37.563 2.56353 15.3684
1463 3 -2.49013 12.3641 30.0183
1464 3 31.7863 -12.6046 79.7792
1465 3 31.8232 8.65575 37.6981
1466 3 27.5628 17.7941 43.4066
1467 3 46.7571 18.1594 52.5882
1468 3 21.3693 -29.7468 77.2827
1469 3 18.5731 44.3618 14.1338
1470 3 28.3403 4.55779 84.2425
1471 3 14.0436 -38.318 68.2321
1472 3 2.07478 45.3595 28.0746
1473 3 33.5442 -0.135478 16.0717
1474 3 -22.0289 28.9336 79.0817
1475 3 12.3165 29.8607 73.6657
1476 3 -27.2166 19.3356 85.6056
1477 3 45.1263 -44.9357 35.931
1478 3 -44.8102 -44.1224 78.2049
1479 3 -1.99029 19.8501 64.3841
1480 3 10.1148 16.1787 77.35
1481 3 2.331 22.7689 61.6399
1482 3 -23.1983 4.40797 62.9817
1483 3 -37.7852 15.6707 69.0403
1484 3 -1.90488 -40.9524 63.0807
1485 3 -34.9782 -40.0489 59.7825
1486 3 28.739 6.2931 82.3836
1487 3 -13.8689 -37.2756 73.314
1488 3 -39.0182 1.41809 13.7057
1489 3 -5.92902 -15.6536 41.6243
1490 3 -45.7227 32.1133 44.3001
1491 3 -33.927 23.9196 24.3783
1492 3 24.6212 13.6218 23.2958
1493 3 -24.9975 -30.5333 38.2654
1494 3 -47.0462 45.6299 37.0733
1495 3 25.0731 -3.15536 55.044
1496 3 -41.7913 32.4378 55.6086
1497 3 40.9826 -27.3353 51.2218
1498 3 32.2523 2.3062 50.7692
1499 3 -18.7862 36.5609 81.7304
1500 3 14.0409 23.2431 38.9175
1501 3 4.44425 21.2506 30.5539
1502 3 -11.1361 38.6118 28.9523
1503 3 7.91172 -38.0587 12.2465
1504 3 -43.3662 25.1033 40.1421
1505 3 -34.1042 7.46327 65.6601
1506 3 44.4709 -26.1942 61.2599
1507 3 11.8302 12.3161 54.2935
1508 3 26.4718 -22.0845 36.5489
1509 3 16.6396 12.1451 27.6412
1510 3 -19.079 23.5968 76.1023
1511 3 5.13823 14.7487 65.0819
1512 3 12.9142 10.8533 46.2629
1513 3 -3.00951 -0.997136 38.1802
1514 3 38.6106 13.1058 79.2766
1515 3 -3.19962 5.70537 58.512
1516 3 8.94906 -11.2984 37.0015
1517 3 -42.7385 -37.0921 64.3306
1518 3 44.5637 40.3911 21.5388
1519 3 37.6794 45.2162 32.5618
1520 3 -18.9568 39.6553 78.8216
1521 3 -20.2356 -37.1181 51.305
1522 3 -20.7038 19.5175 30.2132
1523 3 -29.5758 -2.62508 71.6177
1524 3 -8.33633 -2.80245 81.2085
1525 3 14.6589 42.5779 54.486
1526 3 24.5247 26.1594 41.8436
1527 3 39.5094 0.656741 33.8715
1528 3 15.899 5.56541 81.5994
1529 3 26.3434 10.4522 63.3754
1530 3 -22.6987 -40.9353 52.6854
1531 3 -23.934 3.87891 77.4018
1532 3 -41.1718 2.5329 88.6925
1533 3 46.9037 35.8152 74.4891
1534 3 1.85991 40.7637 64.9913
1535 3 10.1473 14.5444 67.3505
1536 3 31.9251 -44.1454 24.2526
1537 3 -15.9055 23.5765 24.7362
1538 3 -36.1437 -27.296 43.7238
1539 3 22.8267 12.076 83.7148
1540 3 -41.8913 -41.3927 64.6309
1541 3 21.3227 13.1344 77.3032
1542 3 15.7192 16.071 76.2786
1543 3 38.6988 -27.8221 16.4704
1544 3 -39.9481 37.3376 31.5295
1545 3 12.894 11.6717 69.4896
1546 3 22.7509 -0.88174 23.2544
1547 3 1.83728 -25.4356 55.1214
1548 3 -12.0402 27.0811 15.5388
1549 3 -5.54067 -44.8859 69.6772
1550 3 23.7466 1.24604 27.7466
1551 3 -18.4171 37.7212 77.0642
1552 3 29.6396 -8.10164 85.8073
1553 3 17.3506 0.261174 75.4694
1554 3 27.0937 -7.46956 86.5716
1555 3 -13.1021 37.008 32.8647
1556 3 29.3117 -5.71399 52.3426
1557 3 4.95264 -44.3573 61.3609
1558 3 -1.2833 19.5047 47.5176
1559 3 10.9031 -20.8714 60.7696
1560 3 -30.8791 -12.8745 38.1896
1561 3 39.813 35.5641 22.6
1562 3 43.1916 -16.4638 36.332
1563 3 22.1466 21.9425 26.6586
1564 3 21.6865 -17.3939 66.2541
1565 3 23.7388 35.9757 15.9016
1566 3 45.0305 10.6462 63.5484
1567 3 32.0447 11.4849 41.1861
1568 3 -28.1599 -30.2177 32.8429
1569 3 13.2039 -30.8196 69.6293
1570 3 -15.3087 13.515 41.6468
1571 3 -42.861 -11.3276 70.9876
1572 3 32.6299 23.6707 82.2246
1573 3 -0.146452 11.2147 52.8305
1574 3 38.758 38.6675 80.6177
1575 3 29.279 -3.76595 48.4954
1576 3 -37.8298 -3.64431 24.0538
1577 3 36.5618 0.543511 51.3073
1578 3 -0.76597 -40.2141 65.6706
1579 3 36.7759 0.962973 33.1879
1580 3 3.50227 -13.2363 71.6383
1581 3 -24.4157 7.74222 67.0453
1582 3 10.8289 36.5917 33.0975
1583 3 42.2457 21.7767 42.9666
1584 3 -18.5601 17.875 21.4822
1585 3 -0.674458 -13.7477 23.6603
1586 3 -1.16523 29.8046 70.4857
1587 3 -31.313 -37.8921 57.7714
1588 3 36.4986 -13.0363 76.5295
1589 3 -29.2555 -35.0442 34.094
1590 3 -26.4781 12.8012 37.4388
1591 3 -41.525 -33.7266 25.3999
1592 3 42.948 -39.5572 41.0263
1593 3 -17.6625 44.8782 55.377
1594 3 14.0189 38.1352 36.3515
1595 3 19.4344 12.3513 75.484
1596 3 31.9864 3.79449 61.9931
1597 3 30.3924 -25.7258 79.2841
1598 3 -3.6266 -6.32576 52.6264
1599 3 -45.2366 -14.835 70.9333
1600 3 -15.6116 43.3917 62.4942
1601 3 -31.137 -44.1348 55.1907
1602 3 29.4315 -37.2886 85.9473
1603 3 -28.9987 3.40623 84.1674
1604 3 34.1448 22.1818 10.6582
1605 3 -27.4649 17.9445 65.3619
1606 3 9.38359 42.7201 72.2524
1607 3 14.5148 2.93246 77.8583
1608 3 -0.258239 17.9485 45.6175
1609 3 -35.5299 -4.62039 16.2027
1610 3 14.904 12.8634 51.1367
1611 3 3.85982 19.77 60.3519
1612 3 -6.68005 36.2439 71.4975
1613 3 -10.3005 -43.0948 59.3664
1614 3 -46.61 30.2763 14.9842
1615 3 37.3286 -24.7444 20.7057
1616 3 29.1388 21.6769 40.9459
1617 3 4.96212 28.8098 45.3348
1618 3 -15.3067 -5.03841 65.0811
1619 3 -4.96163 -10.6179 53.8222
1620 3 -21.3774 -41.4239 55.1059
1621 3 33.1439 39.3921 59.9888
1622 3 -25.7425 -9.27571 29.3781
1623 3 -22.4841 15.5201 76.6113
1624 3 -6.51331 4.95627 55.5466
1625 3 4.53289 -30.0238 78.1289
1626 3 -25.8831 30.6543 78.1332
1627 3 16.8803 2.83859 76.5497
1628 3 6.12318 -4.9461 38.065
1629 3 -46.1031 -8.27664 57.1431
1630 3 8.77202 6.3777 50.5416
1631 3 19.4411 -16.1043 46.0495
1632 3 30.0701 18.3498 75.6929
1633 3 44.808 33.1755 53.6958
1634 3 -26.9315 -16.9181 52.9749
1635 3 -9.69303 -0.604546 81.2197
1636 3 20.9969 -6.16728 74.0524
1637 3 5.12321 21.1738 41.066

#Figure 1c
ITEM: TIMESTEP
2630000
ITEM: NUMBER OF ATOMS
180
ITEM: BOX BOUNDS pp pp pp
-47.2 47.2
-47.2 47.2
-20 200
ITEM: ATOMS id type x y z
1 3 20.6466 12.2099 85.123
2 3 -41.3299 -33.608 90.9226
3 3 20.9115 5.67723 75.6766
4 3 -25.1596 -24.9738 16.2097
5 3 21.6066 11.9396 70.843
6 3 14.6407 13.9242 66.1156
7 3 29.5807 25.6473 78.1151
8 3 10.592 10.9509 68.1494
9 3 16.9888 10.7619 70.9947
10 3 27.4781 10.4071 83.0859
11 3 25.158 11.3102 79.5852
12 3 33.3125 27.8308 81.0275
13 3 16.9478 13.5291 72.2284
14 3 18.9167 10.9733 80.9741
15 3 17.7609 8.70718 72.7871
16 3 -31.1132 29.7599 89.5733
17 3 22.3323 13.6572 81.5357
18 3 -14.2636 6.99578 60.0123
19 3 31.2729 6.23411 87.26
20 3 35.9755 24.9812 80.0803
21 3 30.0513 5.64915 74.0853
22 3 14.8178 23.4492 9.95778
23 3 10.2315 13.4023 72.0335
24 3 18.4956 12.4948 67.7321
25 3 32.8248 5.60647 81.7545
26 3 30.5956 14.1176 78.7503
27 3 16.7838 4.63604 74.8296
28 3 4.0664 -25.4136 10.9587
29 3 21.0831 9.43403 80.8299
30 3 19.6019 10.7042 69.5748
31 3 20.9748 14.3256 72.1484
32 3 -19.6316 43.8987 39.3091
33 3 18.2886 16.4896 75.1139
34 3 12.3997 11.7057 72.0571
35 3 25.1356 9.69068 86.9079
36 3 23.0423 19.4391 10.6175
37 3 15.0934 9.92306 69.3673
38 3 18.0225 5.86263 79.9281
39 3 17.6545 17.1884 66.8044
40 3 36.0179 -42.1069 11.8621
41 3 -30.6183 32.3369 89.094
42 3 15.0548 11.0173 75.1616
43 3 -26.6993 41.6354 87.8223
44 3 24.1997 10.4362 74.8734
45 3 23.4621 11.1606 88.6463
46 3 31.5888 18.1781 78.0901
47 3 34.7691 16.465 81.3404
48 3 13.7064 7.69282 72.1759
49 3 27.5454 11.5938 78.2751
50 3 -19.8304 -39.7438 10.9721
51 3 16.4477 12.0146 66.0408
52 3 31.7075 17.9447 73.7593
53 3 30.5721 16.563 79.7231
54 3 44.5915 -20.2615 89.0263
55 3 17.6624 8.06039 78.0554
56 3 30.0269 -44.0055 77.5797
57 3 16.9899 12.0433 76.904
58 3 -22.0792 23.64 55.9072
59 3 28.1783 16.6457 75.6629
60 3 33.3771 22.4395 86.5378
61 3 18.9705 14.1686 73.6951
62 3 30.8533 4.06887 85.5564
63 3 30.5338 8.08048 79.0475
64 3 34.2467 17.8338 77.3922
65 3 35.6039 20.3048 78.0227
66 3 9.40563 29.1042 22.8963
67 3 22.1722 9.97782 72.8312
68 3 33.8991 6.82087 85.9914
69 3 15.4135 8.47366 74.1014
70 3 14.6049 12.9671 73.2883
71 3 25.3472 9.25303 81.7985
72 3 -10.9443 -10.1648 12.9454
73 3 30.176 3.00264 75.0239
74 3 26.4137 7.14938 78.6796
75 3 -38.447 -43.387 14.4561
76 3 32.5162 -43.1716 78.2573
77 3 12.0753 15.5769 68.8049
78 3 33.4741 25.1969 80.1418
79 3 13.4691 34.5124 87.7069
80 3 29.6383 11.942 79.9682
81 3 -28.1953 6.13515 89.0247
82 3 29.5456 27.0277 83.299
83 3 26.4774 5.40499 86.169
84 3 34.9796 15.7006 78.6604
85 3 36.3662 23.3826 83.9835
86 3 -43.6629 -16.0478 11.0297
87 3 5.59144 44.6913 11.5701
88 3 18.3995 6.46791 71.6651
89 3 -14.3207 -2.97721 89.482
90 3 31.9458 11.4325 84.2551
91 3 29.2382 23.8444 79.9037
92 3 14.9828 -43.4024 89.74
93 3 -32.1317 21.4729 87.1729
94 3 19.2314 4.93627 73.57
95 3 32.2848 22.2811 77.0088
96 3 19.9881 8.26185 76.7904
97 3 16.1508 15.2209 70.1578
98 3 30.5486 23.1903 86.6869
99 3 36.4848 22.7893 81.35
100 3 31.6923 19.7356 82.9947
101 3 22.8582 9.71455 82.5199
102 3 31.4966 10.0739 80.4793
103 3 32.7798 3.78895 83.5235
104 3 13.7062 14.9476 74.8537
105 3 -8.54147 -38.1694 12.943
106 3 32.1425 25.107 77.8853
107 3 20.2653 12.9427 79.8991
108 3 29.5272 14.2921 76.1617
109 3 -39.2199 12.5646 11.6062
110 3 -7.79239 -27.6727 86.8799
111 3 -41.331 -17.0314 11.3654
112 3 26.6349 11.3601 85.5341
113 3 -14.8239 -0.463153 89.0383
114 3 -32.3345 -26.9872 90.1222
115 3 -35.738 -41.6971 12.4876
116 3 22.6716 15.6344 73.6133
117 3 28.3595 12.88 81.9532
118 3 26.9656 4.3529 78.3293
119 3 -44.4926 45.5818 41.0536
120 3 38.9957 -29.2698 12.3535
121 3 31.2028 20.623 78.7106
122 3 7.79741 -0.695317 91.6661
123 3 32.2537 16.8525 81.8478
124 3 -19.558 -4.63183 89.5226
125 3 15.7893 16.2131 64.8955
126 3 28.1894 8.92627 77.7984
127 3 33.0743 19.9321 85.3665
128 3 35.2136 20.8045 80.672
129 3 32.5683 21.1821 81.1493
130 3 27.6021 2.21247 82.9023
131 3 32.6296 7.2708 77.4455
132 3 38.7654 42.0348 55.4424
133 3 29.3891 8.47471 83.7246
134 3 22.051 9.04322 78.1929
135 3 -38.2962 10.126 12.6823
136 3 16.8875 10.3958 79.1094
137 3 33.8299 24.1922 84.7634
138 3 13.9955 14.0811 68.8594
139 3 29.0152 20.8596 75.2926
140 3 26.2499 6.69754 81.5322
141 3 27.2615 7.76476 87.1612
142 3 20.2707 16.1413 70.1386
143 3 16.1399 14.4218 78.3151
144 3 29.9098 24.3921 82.3799
145 3 28.9913 22.7403 84.3962
146 3 29.2967 3.69767 79.4615
147 3 23.3816 11.0805 77.4383
148 3 29.6251 8.1241 86.2789
149 3 -11.9349 -24.8767 9.71108
150 3 24.4985 -41.9494 11.0953
151 3 19.8733 9.88473 74.4846
152 3 31.7447 1.38252 82.385
153 3 -7.19769 -12.7685 12.5009
154 3 -20.5531 -42.3213 11.1979
155 3 18.4538 3.70692 78.3563
156 3 18.039 15.0023 68.6974
157 3 -0.909838 38.9789 77.6026
158 3 -29.1764 41.0875 88.4888
159 3 15.8103 9.75755 67.0339
160 3 12.2294 21.7265 9.43413
161 3 16.093 7.09218 76.0216
162 3 20.956 10.4994 87.2627
163 3 28.3403 4.55779 84.2425
164 3 28.739 6.2931 82.3836
165 3 17.1623 -23.8923 89.8255
166 3 31.7651 9.15711 83.0564
167 3 22.8267 12.076 83.7148
168 3 -27.2964 -25.7763 12.5898
169 3 21.3227 13.1344 77.3032
170 3 12.894 11.6717 69.4896
171 3 17.3506 0.261174 75.4694
172 3 23.9685 7.06409 77.717
173 3 -20.6731 44.7076 11.2949
174 3 32.6299 23.6707 82.2246
175 3 19.4344 12.3513 75.484
176 3 31.0539 10.3583 86.6168
177 3 -38.3359 -40.8941 11.9331
178 3 16.8803 2.83859 76.5497
179 3 30.0701 18.3498 75.6929
180 3 30.4904 5.81813 80.4752

#Figure 1d upper-position-of-largest-L8nm-T206K-z-t
0 -3.76203
0.01 -3.78588
0.02 -3.84725
0.03 -3.92627
0.04 0.94624
0.05 -3.75935
0.06 3.82188
0.07 4.00084
0.08 3.74522
0.09 -0.20715
0.1 4.15773
0.11 -0.45507
0.12 3.78211
0.13 -3.218
0.14 -0.30152
0.15 3.35443
0.16 -3.48346
0.17 3.33294
0.18 1.61858
0.19 -0.01803
0.2 1.51865
0.21 3.71665
0.22 0.37522
0.23 -3.904
0.24 4.02853
0.25 -3.89097
0.26 3.86383
0.27 1.39282
0.28 -1.97242
0.29 -3.18291
0.3 0.68252
0.31 3.42164
0.32 3.10674
0.33 3.81594
0.34 3.80899
0.35 1.79727
0.36 1.8797
0.37 1.9317
0.38 1.72523
0.39 1.73216
0.4 1.74284
0.41 -3.15669
0.42 2.00549
0.43 1.93718
0.44 3.09466
0.45 2.01923
0.46 1.77396
0.47 1.96815
0.48 1.64576
0.49 1.85473
0.5 -1.07815
0.51 -1.04467
0.52 -1.17375
0.53 1.67754
0.54 -0.8936
0.55 3.87358
0.56 4.04198
0.57 3.92177
0.58 -1.83297
0.59 1.61599
0.6 1.03309
0.61 -0.44478
0.62 0.15376
0.63 0.19707
0.64 -3.88722
0.65 -1.523
0.66 -1.7706
0.67 4.12815
0.68 0.30336
0.69 1.54314
0.7 4.24039
0.71 1.75977
0.72 1.8452
0.73 0.85406
0.74 -1.20914
0.75 2.84962
0.76 3.80962
0.77 3.88086
0.78 -3.48042
0.79 1.40475
0.8 -1.19543
0.81 -3.24553
0.82 -3.32502
0.83 -3.50289
0.84 0.62346
0.85 -1.00194
0.86 -0.98321
0.87 3.97447
0.88 -3.04986
0.89 -1.98561
0.9 -3.73765
0.91 -3.56808
0.92 3.83253
0.93 3.80492
0.94 -3.75781
0.95 -1.89538
0.96 -1.78719
0.97 -1.12264
0.98 3.56889
0.99 2.0106
1 0.08356
1.01 0.8851
1.02 0.10281
1.03 4.10344
1.04 1.73662
1.05 -3.63538
1.06 2.86991
1.07 3.95371
1.08 0.39457
1.09 0.44814
1.1 -1.46263
1.11 0.15815
1.12 -1.66766
1.13 -1.48658
1.14 3.75287
1.15 -1.38606
1.16 -1.40841
1.17 4.01742
1.18 1.08302
1.19 1.56343
1.2 -3.79734
1.21 -2.52785
1.22 -2.69646
1.23 3.85532
1.24 1.48903
1.25 1.68486
1.26 1.28876
1.27 -0.26087
1.28 1.15204
1.29 1.62057
1.3 3.92321
1.31 2.35706
1.32 1.26282
1.33 -1.29671
1.34 1.43407
1.35 1.51011
1.36 1.32993
1.37 2.28967
1.38 -3.48947
1.39 1.84942
1.4 4.00194
1.41 0.63072
1.42 1.60138
1.43 3.95935
1.44 0.20029
1.45 3.8139
1.46 3.98705
1.47 0.41502
1.48 -3.50248
1.49 2.88788
1.5 4.03113
1.51 0.26892
1.52 -2.45527
1.53 1.14714
1.54 -1.75093
1.55 3.41864
1.56 -3.88102
1.57 -3.98788
1.58 4.11941
1.59 3.88267
1.6 -3.17928
1.61 0.89066
1.62 -1.42566
1.63 -1.68187
1.64 -1.83648
1.65 -0.48542
1.66 -1.36227
1.67 -2.03738
1.68 -2.03259
1.69 1.56715
1.7 -2.13656
1.71 -1.80985
1.72 -1.97447
1.73 0.97607
1.74 1.00004
1.75 1.05934
1.76 0.7719
1.77 -3.46451
1.78 1.13237
1.79 0.99429
1.8 1.72631
1.81 1.13424
1.82 1.67608
1.83 1.97943
1.84 1.9375
1.85 -1.63067
1.86 1.76251
1.87 1.58844
1.88 1.61218
1.89 1.48069
1.9 1.42019
1.91 1.5723
1.92 1.5613
1.93 1.56094
1.94 -1.54774
1.95 -1.6666
1.96 -1.6181
1.97 -1.82384
1.98 -1.54901
1.99 -1.65602
2 -1.21106
2.01 -1.45739
2.02 -1.65722
2.03 -1.38632
2.04 -1.66229
2.05 -1.7106
2.06 -1.86754
2.07 -1.60628
2.08 -1.40024
2.09 -1.75921
2.1 -1.59867
2.11 -1.80382
2.12 -1.61465
2.13 -1.65078
2.14 -1.44507
2.15 -1.6398
2.16 -1.61583
2.17 -1.70782
2.18 -1.74592
2.19 -1.81733
2.2 -1.84428
2.21 -1.77404
2.22 -1.8065
2.23 -1.81327
2.24 -1.78552
2.25 -1.77546
2.26 -1.79258
2.27 -1.67035
2.28 -1.86571
2.29 -1.70611
2.3 -1.69245
2.31 -1.66104
2.32 -1.67817
2.33 -1.60036
2.34 -1.56597
2.35 -1.5569
2.36 -1.62149
2.37 -1.80768
2.38 -1.62357
2.39 -1.75382
2.4 -1.63271
2.41 -1.53111
2.42 -1.48116
2.43 -1.4586
2.44 -1.56405
2.45 -1.5758
2.46 -1.62181
2.47 -1.50349
2.48 -1.62765
2.49 -1.56886
2.5 -1.5187
2.51 -1.53341
2.52 -1.53878
2.53 -1.4909
2.54 -1.3126
2.55 -1.42091
2.56 -1.3157
2.57 -1.44871
2.58 -1.54886
2.59 -1.46855
2.6 -1.41598
2.61 -1.34735
2.62 -1.41187
2.63 -1.64718
2.64 -1.53952
2.65 -1.45721
2.66 -1.44178
2.67 -1.283
2.68 -1.3671
2.69 -1.32186
2.7 -1.16523
2.71 -1.3635
2.72 -1.20153
2.73 -1.10432
2.74 -0.95752
2.75 -1.27368
2.76 -1.12643
2.77 -0.97873
2.78 -0.95427
2.79 -1.04503
2.8 -1.04172
2.81 -0.91579
2.82 -0.80062
2.83 -1.10924
2.84 -1.02637
2.85 -1.04864
2.86 -0.95603
2.87 -0.74784
2.88 -0.83167
2.89 -0.95782
2.9 -0.94956
2.91 -1.13829
2.92 -0.99876
2.93 -0.9687
2.94 -1.03669
2.95 -1.02378
2.96 -1.11219
2.97 -1.09726
2.98 -0.99359
2.99 -0.84149
3 -0.58517
3.01 -1.0208
3.02 -0.8316
3.03 -0.77445
3.04 -0.80832
3.05 -0.66774
3.06 -0.67416
3.07 -0.47881
3.08 -0.55902
3.09 -0.25458
3.1 -0.54431
3.11 -0.58542
3.12 -0.68412
3.13 -0.5543
3.14 -0.34323
3.15 -0.59458
3.16 -0.51672
3.17 -0.73769
3.18 -0.6797
3.19 -0.58371
3.2 -0.63453
3.21 -0.42631
3.22 -0.548
3.23 -0.59614
3.24 -0.35597
3.25 -0.39764
3.26 -0.57715
3.27 -0.29485
3.28 -0.37091
3.29 -0.29395
3.3 -0.15235
3.31 -0.1265
3.32 -0.03332
3.33 -0.32391
3.34 -0.39732
3.35 -0.42619
3.36 -0.14424
3.37 -0.42576
3.38 -0.28217
3.39 -0.29
3.4 -0.12092
3.41 -0.44351
3.42 -0.39366
3.43 -0.48213
3.44 -0.47444
3.45 -0.40658
3.46 -0.4163
3.47 -0.12841
3.48 -0.35288
3.49 -0.2557
3.5 -0.25671
3.51 -0.37216
3.52 -0.17068
3.53 -0.26134
3.54 -0.28136
3.55 -0.36206
3.56 -0.1373
3.57 -0.08984
3.58 -0.14925
3.59 -0.21027
3.6 0.34675
3.61 0.04057
3.62 0.17396
3.63 0.38913
3.64 0.34835
3.65 0.02926
3.66 0.23535
3.67 0.42
3.68 0.0515
3.69 0.07448
3.7 0.28728
3.71 0.19548
3.72 0.42302
3.73 0.17621
3.74 0.20057
3.75 0.39491
3.76 0.03734
3.77 0.10527
3.78 -0.09271
3.79 0.06826
3.8 -0.01387
3.81 0.16852
3.82 0.07993
3.83 0.01718
3.84 0.01474
3.85 0.14043
3.86 0.17125
3.87 0.12301
3.88 0.07617
3.89 0.18789
3.9 0.06146
3.91 0.34752
3.92 0.41164
3.93 0.32248
3.94 0.40278
3.95 0.38567
3.96 0.29293
3.97 0.37779
3.98 0.29714
3.99 0.43129
4 0.27053
4.01 0.38348
4.02 0.10614
4.03 0.26938
4.04 0.47366
4.05 0.28947
4.06 0.45101
4.07 0.45296
4.08 0.48123
4.09 0.46147
4.1 0.48734
4.11 0.89686
4.12 0.71541
4.13 0.67265
4.14 0.62256
4.15 0.65944
4.16 0.48655
4.17 0.56515
4.18 0.82358
4.19 0.78834
4.2 0.77413
4.21 0.76608
4.22 0.74407
4.23 0.76611
4.24 0.98472
4.25 0.88862
4.26 0.86931
4.27 0.71665
4.28 1.01992
4.29 1.00412
4.3 0.87108
4.31 0.98286
4.32 0.96261
4.33 0.94789
4.34 0.96639
4.35 1.02507
4.36 1.27808
4.37 0.95426
4.38 0.95473
4.39 1.06412
4.4 1.21372
4.41 1.03334
4.42 0.86501
4.43 1.05466
4.44 1.12334
4.45 1.26003
4.46 1.06632
4.47 1.2595
4.48 1.11659
4.49 1.05609
4.5 1.22364
4.51 1.16189
4.52 1.2051
4.53 1.16008
4.54 1.22247
4.55 1.19325
4.56 1.35512
4.57 1.25939
4.58 1.16916
4.59 1.15514
4.6 1.24316
4.61 1.21537
4.62 1.21144
4.63 1.20761
4.64 1.53484
4.65 1.43189
4.66 1.55397
4.67 1.45733
4.68 1.40562
4.69 1.29516
4.7 1.54768
4.71 1.36759
4.72 1.56148
4.73 1.42401
4.74 1.5391
4.75 1.51206
4.76 1.7938
4.77 1.47932
4.78 1.52065
4.79 1.7045
4.8 1.49051
4.81 4.101
4.82 4.08656
4.83 4.20933
4.84 4.07752
4.85 4.11917
4.86 4.12488
4.87 4.12185
4.88 4.09671
4.89 4.07099
4.9 4.13921
4.91 4.10044
4.92 4.13908
4.93 4.13303

# Figure 1d lower-position-of-largest-cluster-L8nm-T206K-z-t.dat
0 -3.93252
0.01 -3.92822
0.02 -3.91963
0.03 -4.218285
0.04 0.27212
0.05 -4.044485
0.06 3.65731
0.07 3.39991
0.08 3.29671
0.09 -0.99122
0.1 4.0403
0.11 -0.89675
0.12 3.65049
0.13 -3.77704
0.14 -0.96696
0.15 2.77544
0.16 -4.030901
0.17 2.76535
0.18 1.16111
0.19 -0.22542
0.2 1.12933
0.21 2.8861
0.22 -0.07669
0.23 -4.032048
0.24 3.7103
0.25 -4.03516
0.26 3.80018
0.27 0.93404
0.28 -2.4945
0.29 -3.7138
0.3 -0.10038
0.31 2.65634
0.32 2.31744
0.33 2.86526
0.34 3.00896
0.35 1.0505
0.36 1.29699
0.37 0.94561
0.38 0.66979
0.39 0.89309
0.4 0.88079
0.41 -3.88844
0.42 1.00286
0.43 1.06689
0.44 2.54094
0.45 1.2694
0.46 1.1901
0.47 1.24351
0.48 1.16523
0.49 1.0764
0.5 -1.72736
0.51 -1.54292
0.52 -2.07193
0.53 1.4428
0.54 -1.39543
0.55 3.04737
0.56 3.96207
0.57 3.52481
0.58 -2.44884
0.59 1.24013
0.6 0.60433
0.61 -0.97485
0.62 -0.31728
0.63 -0.3452
0.64 -4.006072
0.65 -1.8876
0.66 -2.32418
0.67 3.98721
0.68 -0.3108
0.69 1.11011
0.7 3.92592
0.71 1.13955
0.72 1.14035
0.73 0.61298
0.74 -1.40648
0.75 2.37255
0.76 3.58305
0.77 3.44166
0.78 -3.86639
0.79 0.6482
0.8 -1.98025
0.81 -3.90653
0.82 -3.89921
0.83 -3.87279
0.84 -0.13854
0.85 -1.55903
0.86 -1.76322
0.87 3.82215
0.88 -3.85319
0.89 -2.41802
0.9 -4.008849
0.91 -3.87598
0.92 3.76262
0.93 3.67347
0.94 -3.8793
0.95 -2.18383
0.96 -2.20538
0.97 -1.59681
0.98 2.81746
0.99 1.48867
1 -0.39388
1.01 0.39605
1.02 -0.28987
1.03 4.00926
1.04 1.4021
1.05 -3.81281
1.06 2.19532
1.07 3.43438
1.08 -0.00605
1.09 -0.12619
1.1 -2.18544
1.11 -0.59715
1.12 -2.25552
1.13 -2.33205
1.14 3.67205
1.15 -1.82508
1.16 -1.61422
1.17 3.52031
1.18 0.47825
1.19 0.77512
1.2 -3.97542
1.21 -2.95796
1.22 -3.20474
1.23 3.72221
1.24 0.68693
1.25 0.84412
1.26 0.61255
1.27 -0.73587
1.28 0.79903
1.29 0.68031
1.3 3.53183
1.31 1.92058
1.32 0.88216
1.33 -1.90716
1.34 1.05678
1.35 1.0445
1.36 0.75785
1.37 1.86551
1.38 -3.83012
1.39 1.58676
1.4 3.76737
1.41 0.27662
1.42 1.19093
1.43 3.85775
1.44 -0.15011
1.45 3.42548
1.46 3.36518
1.47 0.14183
1.48 -3.95555
1.49 2.4835
1.5 3.90918
1.51 -0.16333
1.52 -2.83725
1.53 0.93068
1.54 -2.23114
1.55 2.97058
1.56 -3.99597
1.57 -4.098841
1.58 4.08344
1.59 3.7025
1.6 -3.76398
1.61 0.43963
1.62 -2.41732
1.63 -2.44217
1.64 -2.41137
1.65 -0.98369
1.66 -1.98001
1.67 -2.71537
1.68 -2.56967
1.69 0.22522
1.7 -2.97853
1.71 -2.86206
1.72 -2.88354
1.73 0.13176
1.74 -0.09113
1.75 -0.05147
1.76 0.10063
1.77 -4.131119
1.78 -0.0789
1.79 0.31416
1.8 1.15886
1.81 0.35583
1.82 0.87035
1.83 1.01291
1.84 0.48695
1.85 -2.46225
1.86 0.83832
1.87 0.44465
1.88 0.36234
1.89 0.53395
1.9 0.56555
1.91 0.68063
1.92 0.77544
1.93 0.74384
1.94 -2.53837
1.95 -3.02744
1.96 -2.94151
1.97 -2.85501
1.98 -3.13986
1.99 -2.82436
2 -3.16476
2.01 -3.01861
2.02 -3.80681
2.03 -3.60567
2.04 -3.32914
2.05 -3.51263
2.06 -3.43348
2.07 -3.14879
2.08 -3.37433
2.09 -3.4205
2.1 -3.64815
2.11 -3.57529
2.12 -3.36774
2.13 -3.65278
2.14 -3.51617
2.15 -3.27107
2.16 -3.28216
2.17 -3.76194
2.18 -3.98195
2.19 -3.90985
2.2 -3.81655
2.21 -3.47776
2.22 -3.55135
2.23 -3.94731
2.24 -3.60565
2.25 -3.8253
2.26 -3.66509
2.27 -3.71157
2.28 -3.64509
2.29 -3.87567
2.3 -3.81125
2.31 -3.89176
2.32 -3.80617
2.33 -3.94389
2.34 -3.907
2.35 -3.94522
2.36 -3.78236
2.37 -3.83297
2.38 -3.95907
2.39 -4.012675
2.4 -3.97877
2.41 -3.98848
2.42 -3.94705
2.43 -3.89872
2.44 -3.94244
2.45 -4.089909
2.46 -3.98351
2.47 -4.032507
2.48 -3.75363
2.49 -4.033889
2.5 -4.073861
2.51 -4.041867
2.52 -3.9874
2.53 -3.90811
2.54 -3.83989
2.55 -3.87172
2.56 -3.97697
2.57 -4.086692
2.58 -3.89936
2.59 -3.91929
2.6 -3.85616
2.61 -3.95915
2.62 -3.72634
2.63 -3.8687
2.64 -3.97807
2.65 -3.8028
2.66 -4.054241
2.67 -3.93096
2.68 -3.94793
2.69 -4.003923
2.7 -4.109758
2.71 -4.028855
2.72 -4.257597
2.73 -3.9294
2.74 -3.93706
2.75 -3.98664
2.76 -3.95237
2.77 -3.87235
2.78 -4.097448
2.79 -4.070295
2.8 -4.124588
2.81 -4.115081
2.82 -4.096944
2.83 -4.129382
2.84 -4.093878
2.85 -4.088983
2.86 -4.108657
2.87 -4.091006
2.88 -4.0456
2.89 -4.126768
2.9 -4.139268
2.91 -4.119787
2.92 -4.129463
2.93 -4.089851
2.94 -4.070073
2.95 -4.1371
2.96 -4.090253
2.97 -4.088705
2.98 -4.081746
2.99 -4.11098
3 -4.132377
3.01 -4.102204
3.02 -4.121191
3.03 -4.088969
3.04 -4.105639
3.05 -4.124573
3.06 -4.101716
3.07 -4.076924
3.08 -4.146172
3.09 -4.085023
3.1 -4.081695
3.11 -4.17516
3.12 -4.169075
3.13 -4.134098
3.14 -4.252483
3.15 -4.154546
3.16 -4.094889
3.17 -4.14926
3.18 -4.133926
3.19 -4.133609
3.2 -4.157869
3.21 -4.083471
3.22 -4.153659
3.23 -4.082241
3.24 -4.113508
3.25 -4.122097
3.26 -4.108528
3.27 -4.107623
3.28 -4.01725
3.29 -4.088981
3.3 -4.098873
3.31 -4.054338
3.32 -4.067759
3.33 -4.038764
3.34 -4.109568
3.35 -4.159239
3.36 -4.133413
3.37 -4.194195
3.38 -4.186662
3.39 -4.144092
3.4 -4.168975
3.41 -4.198324
3.42 -4.229056
3.43 -4.267016
3.44 -4.222315
3.45 -4.218846
3.46 -4.237712
3.47 -4.225353
3.48 -4.240571
3.49 -4.277767
3.5 -4.278605
3.51 -4.247733
3.52 -4.255211
3.53 -4.248859
3.54 -4.252649
3.55 -4.229783
3.56 -4.227241
3.57 -4.229449
3.58 -4.212937
3.59 -4.217035
3.6 -4.220202
3.61 -4.141568
3.62 -4.13894
3.63 -4.234927
3.64 -4.251094
3.65 -4.184698
3.66 -4.230772
3.67 -4.17742
3.68 -4.231048
3.69 -4.19836
3.7 -4.209905
3.71 -4.190014
3.72 -4.16586
3.73 -4.198934
3.74 -4.181332
3.75 -4.208203
3.76 -4.161894
3.77 -4.193841
3.78 -4.130401
3.79 -4.213862
3.8 -4.162754
3.81 -4.189589
3.82 -4.189006
3.83 -4.157057
3.84 -4.16549
3.85 -4.168035
3.86 -4.209297
3.87 -4.183858
3.88 -4.1934
3.89 -4.230307
3.9 -4.266799
3.91 -4.217956
3.92 -4.326152
3.93 -4.25794
3.94 -4.190851
3.95 -4.213019
3.96 -4.201699
3.97 -4.173678
3.98 -4.246249
3.99 -4.215071
4 -4.168514
4.01 -4.208833
4.02 -4.222305
4.03 -4.209253
4.04 -4.191372
4.05 -4.194768
4.06 -4.258954
4.07 -4.203398
4.08 -4.192221
4.09 -4.221607
4.1 -4.183809
4.11 -4.196365
4.12 -4.210488
4.13 -4.150886
4.14 -4.180795
4.15 -4.159538
4.16 -4.207617
4.17 -4.204221
4.18 -4.157354
4.19 -4.159585
4.2 -4.225637
4.21 -4.199004
4.22 -4.195964
4.23 -4.179684
4.24 -4.134001
4.25 -4.178169
4.26 -4.114844
4.27 -4.211002
4.28 -4.159979
4.29 -4.168825
4.3 -4.163988
4.31 -4.21171
4.32 -4.195041
4.33 -4.207597
4.34 -4.231497
4.35 -4.205444
4.36 -4.161691
4.37 -4.157398
4.38 -4.186468
4.39 -4.180382
4.4 -4.148756
4.41 -4.136501
4.42 -4.206631
4.43 -4.161209
4.44 -4.166556
4.45 -4.156117
4.46 -4.230518
4.47 -4.196897
4.48 -4.163248
4.49 -4.228095
4.5 -4.200552
4.51 -4.194283
4.52 -4.238918
4.53 -4.230066
4.54 -4.1902
4.55 -4.250132
4.56 -4.176205
4.57 -4.218235
4.58 -4.15242
4.59 -4.209469
4.6 -4.196031
4.61 -4.223344
4.62 -4.19362
4.63 -4.140309
4.64 -4.165075
4.65 -4.196398
4.66 -4.201203
4.67 -4.129119
4.68 -4.183872
4.69 -4.192051
4.7 -4.174786
4.71 -4.208198
4.72 -4.206771
4.73 -4.190693
4.74 -4.153047
4.75 -4.189503
4.76 -4.214258
4.77 -4.140575
4.78 -4.143989
4.79 -4.128815
4.8 -4.164691
4.81 -4.133316
4.82 -4.165032
4.83 -4.197509
4.84 -4.205404
4.85 -4.224758
4.86 -4.159837
4.87 -4.176111
4.88 -4.16037
4.89 -4.171961
4.9 -4.163241
4.91 -4.153942
4.92 -4.204018
4.93 -4.208799


#Figure 1e distribution of ice cluster size 60 in water film with 8nm at T=206K
-4.33 0
-4.27 0
-4.16 0
-4 3.85
-3.84 9.1
-3.68 18.2
-3.52 27.3
-3.36 36.4
-3.2 43.05
-3.04 56.35
-2.88 71.45
-2.72 86.6
-2.56 94.35
-2.4 97.7
-2.24 98.95
-2.08 96.1
-1.92 89.9
-1.76 83.3
-1.6 75.6
-1.44 71.05
-1.28 64.75
-1.12 59.8
-0.96 55.35
-0.8 52.3
-0.64 48.8
-0.48 45.2
-0.32 42.1
-0.16 39.6
1.6283271e-15 38.35
0.16 38.5
0.32 40.5
0.48 42.5
0.64 45.5
0.8 46.25
0.96 49.5
1.12 54
1.28 64.5
1.44 74
1.6 82.75
1.76 88
1.92 92.5
2.08 96.75
2.24 97.75
2.4 90.75
2.56 74.25
2.72 54
2.88 38.75
3.04 28.5
3.2 22.5
3.36 17
3.52 14
3.68 12.25
3.84 9
4 5
4.16 1
4.27 0

# Figure 1e distribution of ice cluster size 120 in water film with 8nm at T=206K
-4.668 0.24948
-4.548 0.2568
-4.428 0.6203
-4.308 0.6072
-4.188 1.4005
-4.068 8.0209
-3.948 18.2785
-3.828 24.7474
-3.708 33.7607
-3.588 55.4201
-3.468 69.6164
-3.348 86.058
-3.228 104.306
-3.108 123.808
-2.988 143.941
-2.868 164.042
-2.748 183.447
-2.628 201.52
-2.508 217.68
-2.388 231.426
-2.268 242.354
-2.148 250.168
-2.028 254.691
-1.908 255.865
-1.788 253.753
-1.668 248.529
-1.548 240.473
-1.428 229.958
-1.308 217.431
-1.188 203.4
-1.068 188.416
-0.948 173.049
-0.828 157.873
-0.708 143.447
-0.588 130.293
-0.468 118.881
-0.348 109.618
-0.228 102.83
-0.108 98.7524
0.036 97.6297
0.156 99.8708
0.276 104.918
0.396 112.589
0.516 122.611
0.636 134.623
0.756 148.192
0.876 162.826
0.996 177.986
1.116 193.108
1.236 207.62
1.356 220.96
1.476 232.597
1.596 242.048
1.716 248.899
1.836 252.818
1.956 253.569
2.076 251.026
2.196 245.177
2.316 236.13
2.436 224.112
2.556 209.463
2.676 192.625
2.796 174.13
2.916 154.579
3.036 134.613
3.156 114.892
3.276 96.056
3.396 78.6925
3.516 53.3006
3.636 40.2534
3.756 29.7639
3.876 21.8543
3.996 16.3322
4.116 2.7762
4.236 0.5351
4.356 0
4.476 0
4.596 0
4.716 0

# Figure 1e distribution of ice cluster size 150 in water film with 8nm at T=206K
-4.33 0
-4.27 0
-4.16 0
-4 6
-3.84 14
-3.68 38
-3.52 44
-3.36 76
-3.2 102
-3.04 165
-2.88 209
-2.72 261
-2.56 311
-2.4 369
-2.24 417
-2.08 447
-1.92 455
-1.76 450
-1.6 425
-1.44 385
-1.28 335
-1.12 295
-0.96 269
-0.8 249
-0.64 239
-0.48 225
-0.32 204
-0.16 174
1.6283271e-15 158
0.16 173
0.32 194
0.48 214
0.64 235.5
0.8 248.5
0.96 284.5
1.12 311.5
1.28 355
1.44 379
1.6 401
1.76 420.5
1.92 439.5
2.08 454.5
2.24 462.5
2.4 441
2.56 394.5
2.72 318.5
2.88 264.5
3.04 198.5
3.2 149.5
3.36 88
3.52 62.5
3.68 40
3.84 29.5
4 13.5
4.16 6
4.27 0.5
4.33 0
4.34 0

#Figure 1f nucleation rate as function of L at T=200K
0 0.000847
0.125 0.000914
0.1667 0.00115
0.25 0.0023


#Figure 1f nucleation rate as function of L at T=206K
0 0.0002097
0.125 0.00026
0.167 0.00038
0.25 0.000499


# Figure 2a rho profile

-4.975 0
-4.925 0
-4.875 0
-4.825 0
-4.775 0
-4.725 0
-4.675 0
-4.625 0
-4.575 0
-4.525 0
-4.475 0
-4.425 0
-4.375 0
-4.325 0
-4.275 0.024937
-4.225 0.199496
-4.175 0.423928
-4.125 1.6209
-4.075 3.36649
-4.025 6.50855
-3.975 11.097
-3.925 16.9571
-3.875 24.0891
-3.825 28.3284
-3.775 32.5427
-3.725 34.4878
-3.675 34.5626
-3.625 32.7173
-3.575 32.418
-3.525 32.9667
-3.475 35.1112
-3.425 34.0389
-3.375 33.4904
-3.325 33.1163
-3.275 33.241
-3.225 32.7921
-3.175 32.0191
-3.125 32.781753
-3.075 32.877659
-3.025 32.944862
-2.975 32.988572
-2.925 33.013367
-2.875 33.023248
-2.825 33.021681
-2.775 33.011645
-2.725 32.995675
-2.675 32.975903
-2.625 32.954099
-2.575 32.931705
-2.525 32.909872
-2.475 32.889495
-2.425 32.87124
-2.375 32.855575
-2.325 32.842797
-2.275 32.833056
-2.225 32.826381
-2.175 32.822695
-2.125 32.821841
-2.075 32.823597
-2.025 32.827689
-1.975 32.833809
-1.925 32.841627
-1.875 32.850801
-1.825 32.860986
-1.775 32.871846
-1.725 32.883056
-1.675 32.894311
-1.625 32.905333
-1.575 32.915868
-1.525 32.925695
-1.475 32.934626
-1.425 32.942505
-1.375 32.949211
-1.325 32.954656
-1.275 32.958788
-1.225 32.961581
-1.175 32.963043
-1.125 32.963208
-1.075 32.962134
-1.025 32.959902
-0.975 32.956613
-0.925 32.952382
-0.875 32.947339
-0.825 32.941622
-0.775 32.935376
-0.725 32.92875
-0.675 32.921895
-0.625 32.914956
-0.575 32.908076
-0.525 32.901389
-0.475 32.895021
-0.425 32.889084
-0.375 32.883679
-0.325 32.878891
-0.275 32.874789
-0.225 32.871426
-0.175 32.868837
-0.125 32.86704
-0.075 32.866035
-0.025 32.865806
0.025 32.866319
0.075 32.867528
0.125 32.869369
0.175 32.871766
0.225 32.874633
0.275 32.877874
0.325 32.881385
0.375 32.885057
0.425 32.888779
0.475 32.892436
0.525 32.895918
0.575 32.899116
0.625 32.901928
0.675 32.904261
0.725 32.90603
0.775 32.907164
0.825 32.907605
0.875 32.907311
0.925 32.906256
0.975 32.904434
1.025 32.901855
1.075 32.898549
1.125 32.894566
1.175 32.889973
1.225 32.884858
1.275 32.879323
1.325 32.873487
1.375 32.867484
1.425 32.861456
1.475 32.855558
1.525 32.849949
1.575 32.844789
1.625 32.840238
1.675 32.836452
1.725 32.833576
1.775 32.831744
1.825 32.831068
1.875 32.831641
1.925 32.833528
1.975 32.836766
2.025 32.841354
2.075 32.847257
2.125 32.854398
2.175 32.862659
2.225 32.87188
2.275 32.881858
2.325 32.892349
2.375 32.903074
2.425 32.913721
2.475 32.923954
2.525 32.933422
2.575 32.941774
2.625 32.948672
2.675 32.953811
2.725 32.956944
2.775 32.957907
2.825 32.956654
2.875 32.953292
2.925 32.948124
2.975 32.9417
3.025 32.934874
3.075 32.928865
3.125 32.88
3.175 32.629
3.225 32.5415
3.275 32.8195
3.325 32.438
3.375 34.1387
3.425 34.2385
3.475 34.7621
3.525 34.812
3.575 31.8196
3.625 33.6649
3.675 34.684
3.725 34.2883
3.775 30.6974
3.825 27.5803
3.875 22.967
3.925 18.977
3.975 11.87
4.025 6.8826
4.075 3.96498
4.125 1.8204
4.175 0.673298
4.225 0.324181
4.275 0.024937
4.325 0.024937
4.375 0
4.425 0
4.475 0
4.525 0
4.575 0
4.625 0
4.675 0
4.725 0
4.775 0
4.825 0
4.875 0
4.925 0
4.975 0


#Figure 2a Q12 profile
-4.95 0
-4.85 0
-4.75 0
-4.65 0
-4.55 0
-4.45 0
-4.35 0.0263516
-4.25 0.365293
-4.15 0.693916
-4.05 0.671611
-3.95 0.658723
-3.85 0.642279
-3.75 0.626811
-3.65 0.610961
-3.55 0.595874
-3.45 0.58357
-3.35 0.576256
-3.25 0.570797
-3.15 0.569283
-3.05 0.570461
-2.95 0.570786
-2.85 0.5738
-2.75 0.574922
-2.65 0.575273
-2.55 0.575807
-2.45 0.575131
-2.35 0.576005
-2.25 0.573858
-2.15 0.575342
-2.05 0.574293
-1.95 0.575117
-1.85 0.574251
-1.75 0.576815
-1.65 0.575352
-1.55 0.575875
-1.45 0.575183
-1.35 0.574107
-1.25 0.572961
-1.15 0.573719
-1.05 0.573395
-0.95 0.572144
-0.85 0.573273
-0.75 0.573502
-0.65 0.574897
-0.55 0.574561
-0.45 0.573131
-0.35 0.577202
-0.25 0.575458
-0.15 0.577325
-0.05 0.577617
0.05 0.577824
0.15 0.576409
0.25 0.575411
0.35 0.577327
0.45 0.575661
0.55 0.576593
0.65 0.574792
0.75 0.575127
0.85 0.573536
0.95 0.574005
1.05 0.573035
1.15 0.572664
1.25 0.575603
1.35 0.574871
1.45 0.576553
1.55 0.577404
1.65 0.576971
1.75 0.57654
1.85 0.577485
1.95 0.577056
2.05 0.577558
2.15 0.580394
2.25 0.581703
2.35 0.581849
2.45 0.583139
2.55 0.584789
2.65 0.583546
2.75 0.583385
2.85 0.582569
2.95 0.578225
3.05 0.576442
3.15 0.574321
3.25 0.575925
3.35 0.580609
3.45 0.587266
3.55 0.59911
3.65 0.614686
3.75 0.628916
3.85 0.642826
3.95 0.663113
4.05 0.67919
4.15 0.69399
4.25 0.362851
4.35 0.0466941
4.45 0
4.55 0
4.65 0
4.75 0
4.85 0
4.95 0

#Figure 2b configuration

ITEM: TIMESTEP
3000000
ITEM: NUMBER OF ATOMS
1793
ITEM: BOX BOUNDS pp pp pp
-47.2 47.2
-47.2 47.2
-20 20
ITEM: ATOMS id type x y z vx
1 1 -40.6493 34.7713 8.59103 0.0480522
2 1 -34.6435 34.7274 8.44088 0.0486183
3 1 -45.0851 36.7628 7.91957 0.0269814
4 1 -16.2038 37.5348 8.6734 0.0345485
5 1 -14.7541 42.366 8.17621 0.028293
6 1 -42.5081 -45.262 10.3414 0.0162877
7 1 -36.1312 -45.6977 9.98287 0.0177513
8 1 -30.9311 -44.9494 10.9518 -0.00190087
9 1 -12.7693 -45.1411 9.66629 0.0664798
10 1 -8.3435 -45.3354 10.3606 0.075356
11 1 -2.16954 -45.099 9.63133 0.0134282
12 1 0.541397 -45.9188 9.39968 0.0271432
13 1 23.0733 -46.9556 10.9704 0.044561
14 1 44.2697 -45.8326 10.4299 0.0346222
15 1 -47.0588 -44.503 11.0726 0.0444338
16 1 -34.5416 -43.6245 10.717 0.010561
17 1 -32.0988 -42.8238 9.17149 0.00561903
18 1 -18.9672 -44.7346 10.7782 0.0604376
19 1 -10.6845 -44.0315 10.7033 0.145053
20 1 -4.22841 -42.9109 9.53932 0.0287303
21 1 4.73138 -44.3381 10.5581 0.118048
22 1 -31.563 -40.514 10.9189 0.0225952
23 1 -10.4189 -41.0419 10.8131 0.164883
24 1 1.55611 -42.0641 9.7984 0.039402
25 1 3.32092 -40.2551 9.89091 0.0476752
26 1 -8.07073 -40.0007 11.015 0.0806557
27 1 -0.243833 -38.3405 10.4931 0.0258532
28 1 21.848 -38.6291 10.3282 0.0544328
29 1 17.3432 -36.0475 10.2666 0.051108
30 1 -38.4747 -33.3351 10.6594 0.043582
31 1 -6.41307 -34.3095 10.5935 0.0728323
32 1 4.05274 -33.6395 10.8952 0.0815674
33 1 23.1465 -34.0448 10.4357 0.054237
34 1 -17.4112 -31.1481 10.9118 0.0474723
35 1 19.2294 -31.7315 10.7853 0.106526
36 1 -19.8321 -30.3507 10.899 0.0378454
37 1 -11.6034 -29.5143 10.8673 0.0141617
38 1 -3.68657 -30.3561 11.0105 0.087134
39 1 -0.984746 -30.21 9.7531 0.0871972
40 1 5.77565 -29.7285 11.0649 0.0997116
41 1 21.0477 -30.5737 9.32741 0.111734
42 1 -5.13819 -27.7012 10.7481 0.046961
43 1 20.5714 -27.736 9.9145 0.0992516
44 1 22.985 -26.241 10.5743 0.092352
45 1 -3.26687 -25.4052 10.4815 0.0495758
46 1 14.3876 -23.9929 10.9305 0.0292551
47 1 18.5658 -25.33 10.4598 0.0753901
48 1 21.0892 -24.0976 10.8805 0.0930803
49 1 17.1474 -22.9962 11.0753 0.0528925
50 1 21.494 -21.5761 10.2231 0.142398
51 1 -6.01103 -21.232 10.7782 0.0267724
52 1 -3.59218 -20.1406 10.5717 0.0587639
53 1 12.0818 -19.6024 9.97469 0.0600339
54 1 27.5283 -18.9547 10.6704 0.108893
55 1 25.7771 -10.4815 11.0373 0.0726913
56 1 -30.4778 4.67897 10.4342 0.0409081
57 1 7.56544 6.07838 10.0279 0.109885
58 1 7.14948 8.83445 10.7337 0.0696658
59 1 -21.7029 14.5004 10.9859 0.0955495
60 1 -9.19181 16.2766 10.919 0.0855257
61 1 -38.2225 17.6834 10.4899 0.0509236
62 1 -24.7191 17.6613 11.0721 0.0922772
63 1 -7.48657 18.3714 10.8171 0.0854722
64 1 -33.6276 20.1437 9.45706 0.0343456
65 1 -28.9423 20.7322 9.62205 0.040133
66 1 -8.88318 20.4563 9.34029 0.0944495
67 1 -31.4904 22.2545 9.44679 0.0462076
68 1 -26.0674 21.7148 9.87216 0.0438708
69 1 -15.194 22.4446 10.9395 0.0396825
70 1 -11.78 22.8758 10.4276 0.0621315
71 1 -7.86864 22.9506 9.94365 0.108118
72 1 -12.9218 25.4561 9.32775 0.0521104
73 1 -9.88998 25.0252 11.0493 0.10614
74 1 22.4982 24.0786 10.6877 0.0394466
75 1 -45.6338 27.5992 11.023 0.0288386
76 1 -42.8036 28.1807 10.9694 0.0281162
77 1 -40.602 26.3756 9.56599 0.0883352
78 1 -37.7575 27.1721 10.8815 0.0645146
79 1 -34.9482 27.3985 10.0203 0.0617748
80 1 -24.49 26.3575 10.8463 0.0183804
81 1 43.9043 26.0394 10.9372 0.0436527
82 1 -46.251 30.2992 11.0691 0.0342838
83 1 -34.1836 30.1692 11.0448 0.0311179
84 1 -29.7143 30.2547 10.2007 0.0211513
85 1 -27.0135 30.3877 9.57921 0.0376194
86 1 -44.9042 32.2721 9.49653 0.0520478
87 1 -42.0115 32.3354 9.09997 0.0577587
88 1 -33.4885 32.8718 10.0608 0.0468674
89 1 -31.3121 32.1024 8.77923 0.04296
90 1 -14.8532 31.333 10.8411 0.0645654
91 1 -6.59681 31.7455 11.0343 0.172031
92 1 20.0151 31.5522 10.8996 0.0460223
93 1 43.3649 31.0688 11.0222 0.0835955
94 1 -45.8974 34.7889 9.90976 0.0359611
95 1 -39.1374 35.266 10.8519 0.0741374
96 1 -36.5488 33.7203 10.7712 0.0634248
97 1 -29.5322 34.2765 9.19211 0.0655019
98 1 -27.3506 33.2329 10.1715 0.0664193
99 1 -13.411 33.5928 10.5253 0.101587
100 1 29.5216 33.2994 10.9885 0.0724233
101 1 41.7151 33.2081 10.8728 0.107038
102 1 43.6289 35.362 10.3749 0.0944268
103 1 -42.7918 36.1371 9.31643 0.0259781
104 1 -36.2239 37.0589 10.187 0.0679548
105 1 -32.76 36.8044 9.26779 0.0511158
106 1 -30.4359 36.0507 10.7886 0.0655577
107 1 -26.3255 37.6352 11.0184 0.105325
108 1 -18.23 37.7231 10.5282 0.0374163
109 1 -15.2045 35.5959 10.8323 0.057894
110 1 -8.16449 36.2117 10.5294 0.115052
111 1 14.2097 37.2234 10.4588 0.132391
112 1 -46.8428 37.9468 9.81165 0.0621558
113 1 -41.5074 38.0701 10.5061 0.0394299
114 1 -38.8012 38.236 9.86893 0.0570154
115 1 -14.4191 39.9727 9.85599 0.0235545
116 1 -12.1814 39.0813 10.9352 0.0329028
117 1 -9.92471 38.2436 9.96256 0.0555288
118 1 6.04542 39.288 10.7412 0.0888629
119 1 30.6731 38.4423 10.9265 0.136223
120 1 44.8166 37.9571 10.211 0.0933793
121 1 -45.271 40.2674 10.8668 0.0626466
122 1 -42.431 40.4204 10.9815 0.080804
123 1 -35.4409 42.1537 9.60723 0.0187782
124 1 -10.4299 42.3886 10.7096 0.0305612
125 1 -8.27305 40.5499 10.5607 0.0364577
126 1 -5.85694 41.2556 9.97392 0.0302638
127 1 12.0812 41.0299 10.3311 0.0461494
128 1 14.8837 40.2503 10.532 0.0631624
129 1 41.1955 41.5396 10.927 0.101725
130 1 -46.476 42.4874 10.0092 0.0476007
131 1 -42.9784 44.0894 10.2329 0.0197886
132 1 -40.7001 42.546 10.8176 0.0319802
133 1 -38.322 42.6384 9.28091 0.0190711
134 1 -33.1219 43.8319 10.6298 0.0157046
135 1 -16.9591 43.1129 9.85356 0.041056
136 1 -12.5296 43.7403 9.31476 0.00480428
137 1 -6.24668 44.1083 10.4325 0.0489413
138 1 -1.35717 44.508 10.6557 0.041444
139 1 20.5532 43.4465 10.601 0.0309731
140 1 44.0859 43.7597 10.5532 0.0603015
141 1 -37.2334 45.118 10.4334 0.000889824
142 1 -16.4453 45.545 10.9728 0.0467031
143 1 -11.7743 46.4311 9.51482 0.0430969
144 1 -9.04952 46.6595 9.51095 0.0557619
145 1 0.917244 46.0487 10.7152 0.0385946
146 1 3.07304 44.8503 9.55942 0.0819035
147 1 12.8996 45.7242 9.86372 0.0625265
148 1 15.6587 45.3031 9.8485 0.0436453
149 1 37.9613 45.5638 9.74692 0.0108636
150 1 40.6069 46.0587 10.35 0.0555322
151 1 43.1407 46.2519 9.34205 0.0547966
152 1 -37.9623 -45.7472 11.7471 0.0300339
153 1 -32.9085 -44.9519 12.639 0.0153853
154 1 -26.8348 -47.0576 12.5296 0.0344662
155 1 -23.9622 -45.7447 11.1644 0.022566
156 1 -21.1967 -46.1808 11.9784 0.0534713
157 1 -16.8914 -46.0087 11.5201 0.0813403
158 1 -14.2591 -45.043 11.9534 0.0738894
159 1 -8.11107 -46.0868 13.1596 0.0476479
160 1 -1.19705 -47.1897 13.2828 0.0342775
161 1 1.89757 -46.9017 12.9972 0.0572858
162 1 5.55727 -46.0637 12.224 0.15073
163 1 8.38622 -45.9298 12.4699 0.169651
164 1 19.5241 -46.181 11.9046 0.0831583
165 1 26.7522 -46.7721 12.8031 0.0989434
166 1 40.6002 -46.414 12.0766 0.0109203
167 1 43.3082 -46.6428 12.799 0.026225
168 1 -44.3363 -43.8509 11.3904 0.0318332
169 1 -39.9979 -43.7406 11.4258 0.0351515
170 1 -29.2315 -43.6005 12.8842 0.0187022
171 1 -26.7845 -44.6892 13.3874 0.0173488
172 1 -25.2276 -43.2982 11.6228 0.0385951
173 1 -23.4483 -42.9484 13.3901 0.0245076
174 1 -11.9817 -43.5678 13.0802 0.131626
175 1 -5.66585 -44.5024 11.1261 0.038354
176 1 -1.30492 -44.4446 12.4031 0.0362945
177 1 2.04477 -44.6214 11.2349 0.0413145
178 1 0.868922 -42.8578 13.4284 0.0517087
179 1 8.93671 -43.1314 12.9833 0.131921
180 1 11.6067 -42.8112 12.6916 0.12703
181 1 13.2144 -44.7998 12.9222 0.0947786
182 1 18.031 -43.7134 11.944 0.0987947
183 1 21.4429 -43.1027 12.2283 0.0909563
184 1 23.7144 -44.6848 12.1335 0.0703064
185 1 26.2542 -43.7412 11.4215 0.0953333
186 1 28.879 -44.6842 11.8657 0.10919
187 1 35.0265 -42.6449 12.1256 0.028736
188 1 36.5666 -44.5554 12.8772 0.0098974
189 1 38.8402 -43.0896 13.2722 0.0155955
190 1 40.815 -43.6342 11.2708 0.0267324
191 1 43.5966 -42.8063 11.2365 0.0532938
192 1 46.5301 -42.7876 12.8009 0.0309878
193 1 -47.0659 -40.2361 11.6925 0.034912
194 1 -44.5439 -41.1216 11.2909 -0.00958425
195 1 -38.6211 -41.1409 11.2816 0.0476187
196 1 -36.2577 -42.3182 12.4202 0.0265149
197 1 -32.6833 -40.1567 13.2636 0.0516912
198 1 -29.0577 -40.9555 12.002 0.0159889
199 1 -26.1434 -40.5812 11.52 0.0534875
200 1 -21.2908 -41.6431 11.74 0.0484489
201 1 -18.5776 -42.2434 12.0638 0.0773256
202 1 -11.9989 -40.9582 13.3199 0.164874
203 1 -6.5451 -41.942 12.8933 0.0360193
204 1 -2.68783 -41.7833 11.2681 0.026857
205 1 -0.255802 -41.0284 11.3667 0.0425944
206 1 5.15472 -41.6535 11.3302 0.0930617
207 1 7.63017 -40.9586 12.0101 0.114852
208 1 12.9762 -40.6836 11.3974 0.102713
209 1 17.6354 -40.6349 11.6569 0.0509093
210 1 22.9381 -40.9717 11.8079 0.0881617
211 1 25.5986 -41.3515 12.7058 0.0926375
212 1 -38.9191 -38.2417 11.909 0.0500504
213 1 -19.9132 -38.0323 12.4642 0.0648935
214 1 -17.8763 -39.6276 11.5241 0.0609583
215 1 -15.4987 -38.6033 12.7654 0.0721502
216 1 -8.96355 -37.9264 12.5564 0.0740777
217 1 -5.86775 -37.8752 12.8401 0.0398114
218 1 -4.41519 -40.1114 13.2455 0.0295585
219 1 2.4335 -38.3768 11.4188 0.0455079
220 1 10.2221 -39.5487 12.1813 0.132662
221 1 15.3379 -39.6354 12.046 0.0987576
222 1 18.8285 -38.3528 11.2613 0.0570548
223 1 26.7157 -38.6703 12.208 0.096637
224 1 29.4121 -38.4846 12.1047 0.114314
225 1 44.4737 -39.9952 11.876 0.0292823
226 1 -40.1969 -35.467 11.23 0.0513997
227 1 -36.2876 -37.5112 12.702 0.0625143
228 1 -31.7237 -36.3756 11.7464 0.0908468
229 1 -27.4219 -37.6826 12.0377 0.0543204
230 1 -14.0446 -36.3574 11.8647 0.101157
231 1 -11.6874 -35.5616 12.9745 0.133364
232 1 -4.45707 -36.254 11.1785 0.0432881
233 1 -1.56532 -36.8432 12.3342 0.0342885
234 1 4.21882 -36.0867 12.0916 0.0389904
235 1 6.52728 -36.9013 13.004 0.0655683
236 1 9.02489 -36.2462 12.1781 0.109516
237 1 15.4554 -36.6998 12.1011 0.0877113
238 1 21.6707 -36.0659 11.4074 0.0459856
239 1 -46.6613 -34.229 12.8959 0.00664241
240 1 -44.2519 -33.1241 12.1366 0.0286054
241 1 -42.2613 -35.0875 12.7911 0.0252591
242 1 -36.2421 -33.7456 12.3746 0.0519907
243 1 -33.8666 -35.2261 13.0788 0.0808431
244 1 -29.8954 -34.2164 11.4878 0.118466
245 1 -27.549 -34.9944 12.5673 0.0790935
246 1 -23.4752 -33.416 12.8456 0.0507827
247 1 -20.3471 -35.3713 12.4094 0.0679491
248 1 -18.025 -33.4826 12.34 0.0695741
249 1 -15.7181 -34.7434 13.3424 0.075979
250 1 -8.98571 -35.0055 11.8762 0.0863557
251 1 -3.77787 -34.3571 13.137 0.0471765
252 1 -0.0934812 -33.1673 13.2912 0.0362839
253 1 8.95883 -33.5294 11.1909 0.115546
254 1 13.0115 -35.0805 12.5905 0.107201
255 1 19.3201 -34.4847 11.5135 0.0535336
256 1 24.8761 -35.1068 12.4676 0.0597941
257 1 27.2802 -34.2477 12.7423 0.140009
258 1 -39.163 -31.1041 12.5872 0.00901982
259 1 -36.287 -31.0447 13.3682 0.048635
260 1 -30.8571 -31.8 13.1488 0.116423
261 1 -26.0316 -32.4957 12.1468 0.0631908
262 1 -22.0323 -31.0335 12.5668 0.0282942
263 1 -13.4037 -31.3829 11.6972 0.0440494
264 1 -5.89455 -32.281 12.9367 0.0380164
265 1 -2.16328 -32.5993 11.7884 0.0623673
266 1 2.44283 -31.8905 12.4138 0.0456766
267 1 6.59546 -32.1742 11.3056 0.128468
268 1 10.8495 -32.5952 12.9737 0.0707142
269 1 14.3798 -32.6051 12.3671 0.0848815
270 1 21.1185 -31.4463 13.1856 0.0655313
271 1 23.0943 -31.3723 11.2113 0.0755462
272 1 25.6113 -30.6973 12.3461 0.0808579
273 1 36.9273 -32.3647 13.3655 0.117243
274 1 -44.4449 -28.4761 12.538 0.0770944
275 1 -31.7124 -29.479 12.1026 0.107493
276 1 -15.7253 -30.0549 12.5469 0.0307601
277 1 -10.0786 -30.282 12.9665 0.0456239
278 1 -7.4374 -29.4363 12.5847 0.0416337
279 1 -3.15162 -29.0178 13.4368 0.0551337
280 1 1.00632 -29.7264 11.7153 0.0747457
281 1 10.8277 -28.4198 12.8126 0.0361245
282 1 12.5422 -30.5108 13.3206 0.0589158
283 1 15.0087 -28.4979 13.2174 0.0590277
284 1 16.8754 -30.639 11.7734 0.0952178
285 1 19.1325 -28.4756 11.8144 0.0936497
286 1 31.0824 -28.6191 12.8769 0.103263
287 1 41.0321 -28.4837 12.695 0.0791143
288 1 43.5287 -29.6085 13.1204 0.0303582
289 1 -46.6427 -26.7913 12.6761 0.0672971
290 1 -42.1037 -27.457 12.8671 0.0426181
291 1 -30.1298 -27.258 13.2785 0.09163
292 1 -27.1779 -26.9524 13.1065 0.0521124
293 1 -24.8767 -26.0289 11.2586 0.0663981
294 1 -22.8349 -27.0637 12.7851 0.0233592
295 1 -19.8633 -27.8627 11.7266 0.0273058
296 1 -17.0378 -27.9101 12.8863 0.0213315
297 1 -14.825 -26.2481 11.8883 0.023561
298 1 -12.7225 -27.5689 12.3891 0.0182844
299 1 -7.21022 -26.1254 12.4174 0.0510594
300 1 -2.32409 -26.383 12.8356 0.05187
301 1 2.04689 -26.9948 11.7791 0.0494823
302 1 4.29717 -27.7663 13.203 0.0533928
303 1 7.75387 -28.0579 11.8948 0.061936
304 1 26.8245 -28.1193 11.9758 0.0597822
305 1 35.8941 -27.4672 13.4155 0.0749891
306 1 -17.8755 -23.8225 12.4044 0.0676965
307 1 -11.092 -25.2242 12.8907 0.0631805
308 1 -8.77646 -23.8522 13.2919 0.0661401
309 1 0.585405 -25.4516 13.2089 0.0484676
310 1 6.90703 -25.7849 12.8781 0.0387296
311 1 7.93413 -23.6668 11.1873 0.0350052
312 1 11.9001 -25.0748 12.2785 0.0330803
313 1 14.8489 -25.8949 13.3467 0.0417144
314 1 25.7097 -25.9136 11.1618 0.08034
315 1 26.1688 -23.6509 12.7783 0.0844961
316 1 -24.6692 -23.3293 12.8304 0.0827329
317 1 -17.6425 -21.2429 13.0476 0.0645995
318 1 -12.9006 -22.9578 12.5848 0.0442694
319 1 -5.39218 -23.5391 11.9019 0.046801
320 1 -2.25254 -22.5516 11.453 0.0502959
321 1 0.899521 -22.6441 12.3937 0.0528821
322 1 4.00669 -22.6067 12.704 0.0431861
323 1 5.94892 -21.7366 11.0952 0.0335113
324 1 10.1984 -22.3126 12.1577 0.0444632
325 1 12.9123 -21.6484 11.4686 0.0526422
326 1 21.93 -23.5465 13.3049 0.0598945
327 1 30.3325 -23.0797 12.2577 0.0589466
328 1 41.9474 -23.4394 13.279 0.0308515
329 1 -14.1763 -20.7907 12.2768 0.0207476
330 1 9.4288 -19.6396 11.2778 0.0603347
331 1 7.15265 -19.2351 11.9267 0.0570576
332 1 19.211 -20.0803 12.257 0.113968
333 1 23.4577 -19.7347 11.6011 0.169188
334 1 25.7583 -20.8809 12.1428 0.141897
335 1 29.7378 -20.3438 11.9591 0.0825692
336 1 32.1489 -19.0799 12.7863 0.0244726
337 1 34.5127 -20.7311 13.1829 0.0241333
338 1 -23.5661 -17.4719 13.288 0.0654027
339 1 -19.108 -18.4041 13.0039 0.0709639
340 1 -6.42388 -18.4037 13.2205 0.110694
341 1 -4.22637 -17.5083 11.9607 0.0996593
342 1 10.3207 -17.4807 13.3662 0.067412
343 1 12.4902 -17.3293 11.4768 0.0628035
344 1 14.3805 -18.0823 13.1785 0.062079
345 1 19.318 -17.4376 12.84 0.104491
346 1 23.6773 -16.9015 12.0298 0.148078
347 1 27.397 -17.4251 12.7616 0.0757729
348 1 -7.98627 -14.3417 12.2158 0.101427
349 1 -2.73783 -14.7036 12.6711 0.0964111
350 1 4.27183 -15.6684 11.9945 0.0874609
351 1 6.76101 -16.0891 12.4263 0.0637009
352 1 13.616 -14.6451 12.3186 0.0758021
353 1 21.3763 -15.8493 11.6177 0.162129
354 1 26.1197 -15.5427 11.6264 0.109027
355 1 31.4906 -16.4547 12.2038 0.0356884
356 1 33.8322 -15.5722 13.289 0.0150779
357 1 -42.7319 -13.7963 13.3593 0.214034
358 1 -6.47719 -11.9626 12.0659 0.112756
359 1 -0.801978 -12.4535 12.1006 0.087043
360 1 3.72759 -13.1597 12.4076 0.0913589
361 1 8.33048 -12.217 13.4114 0.06013
362 1 16.0575 -13.811 13.1433 0.0636404
363 1 21.6298 -13.7963 12.8031 0.0945444
364 1 26.2284 -12.7843 12.3547 0.0613183
365 1 -46.1294 -10.4739 13.158 0.122235
366 1 -11.029 -10.7259 12.8608 0.117738
367 1 -2.43144 -10.6082 12.8945 0.0701249
368 1 21.0188 -11.4512 11.7451 0.112764
369 1 31.0692 -11.5459 12.8471 0.0175995
370 1 40.8896 -11.2983 12.3001 0.0695305
371 1 43.2044 -10.2831 12.5219 0.107565
372 1 -41.3016 -8.30874 13.376 0.0342266
373 1 -28.2184 -8.80036 13.4592 0.0807408
374 1 -14.8703 -7.32328 13.2662 0.10781
375 1 8.56019 -9.24424 13.3903 0.0474826
376 1 22.9729 -9.43396 11.6675 0.101213
377 1 27.1689 -8.96454 13.2579 0.0472673
378 1 -28.2596 -6.28204 12.3724 0.0463347
379 1 -22.0422 -5.13226 13.2175 0.0622028
380 1 -13.4963 -4.75198 13.1905 0.0695608
381 1 -8.82187 -6.46266 13.0675 0.0829507
382 1 -4.43994 -5.54832 13.1265 0.0810911
383 1 16.932 -6.33028 13.4581 0.160221
384 1 23.0389 -6.94062 13.2928 0.0414556
385 1 -30.0175 -3.8332 12.3164 0.0701344
386 1 -12.3484 -2.86613 11.6187 0.135902
387 1 -9.82515 -2.42887 12.7297 0.0833196
388 1 -7.13095 -2.61835 11.9526 0.0868957
389 1 -6.84273 -4.64332 13.3693 0.0943219
390 1 9.20362 -2.68946 13.3691 0.0570815
391 1 12.6253 -4.69709 13.2907 0.119922
392 1 20.9098 -3.12986 13.401 0.0811174
393 1 22.8601 -4.31322 12.2321 0.063901
394 1 25.6034 -3.58028 12.9493 0.0181637
395 1 -39.6938 -2.34626 13.3637 0.0161884
396 1 -25.986 -2.01074 12.6357 0.107114
397 1 -18.8332 -1.92036 13.0807 0.0617445
398 1 -13.8389 -0.450724 13.1504 0.0995176
399 1 -5.23377 -0.891631 12.609 0.0310946
400 1 -2.43983 -0.626263 12.0802 0.0199607
401 1 2.65061 -1.41256 12.8804 0.0845736
402 1 10.968 -0.564349 12.8583 0.0737117
403 1 13.3255 -1.89369 12.7086 0.131739
404 1 16.636 -1.72733 12.2334 0.167293
405 1 21.4292 -0.265398 13.0903 0.140032
406 1 24.2569 -0.141623 13.2497 0.0918747
407 1 26.6797 -1.13893 12.38 0.0662375
408 1 -37.6833 1.07881 12.5291 0.0360825
409 1 -33.0491 1.08653 12.9793 0.0480034
410 1 -30.8882 1.9068 11.1251 0.0590171
411 1 -24.7943 0.50557 12.8349 0.223652
412 1 -2.37112 2.31095 11.5622 0.0188138
413 1 12.2601 1.95478 12.0082 0.104116
414 1 19.2791 1.44905 12.6521 0.180983
415 1 25.5278 2.25238 13.2508 0.0987233
416 1 -45.2091 2.53134 12.8978 0.0509485
417 1 -35.4183 2.42357 11.7696 0.0681586
418 1 -29.528 2.64309 13.2759 0.107058
419 1 -26.6605 2.56293 12.6712 0.180464
420 1 -21.5655 3.11531 12.113 0.165462
421 1 -19.2144 3.07809 12.5492 0.11331
422 1 -12.834 2.38484 13.1572 0.0884302
423 1 -11.5681 4.61964 12.4635 0.0421111
424 1 -9.02511 4.38427 13.4775 0.0255564
425 1 -6.69569 3.92614 11.7988 0.0165252
426 1 -4.50009 3.17913 13.2677 0.003545
427 1 6.68443 2.42375 13.0143 0.0850345
428 1 8.02446 3.48723 11.1766 0.0947453
429 1 10.1228 3.91383 12.581 0.0781624
430 1 15.0876 2.90391 12.8392 0.150541
431 1 33.1728 3.28855 13.4521 0.215933
432 1 37.734 4.46654 13.1649 0.170478
433 1 43.9365 3.43143 13.4267 0.0990139
434 1 -45.0608 7.05924 12.2942 0.0384284
435 1 -43.2441 4.79121 12.8838 0.0359574
436 1 -35.2894 5.11434 12.7348 0.0688062
437 1 -31.3083 6.52464 12.2881 0.0618641
438 1 -25.7816 4.95104 12.3346 0.169324
439 1 -22.9911 4.95753 13.0565 0.138311
440 1 -17.2126 5.34775 12.8328 0.0531092
441 1 -5.68951 6.66165 11.9727 0.0383446
442 1 2.32333 5.72112 13.3515 0.0805929
443 1 9.7587 6.75544 12.4491 0.11704
444 1 15.7867 5.56146 12.0774 0.14935
445 1 22.2191 5.65866 13.2846 0.174829
446 1 26.3048 6.40976 12.3531 0.105602
447 1 28.9009 5.61608 12.9644 0.0530392
448 1 -42.4938 8.63657 12.6832 0.0414345
449 1 -40.4303 7.13564 11.7628 0.0690546
450 1 -37.8126 7.33215 13.051 0.077271
451 1 -33.7345 7.17032 11.4448 0.0602483
452 1 -29.6375 8.32206 13.0285 0.0472828
453 1 -19.2213 7.99175 13.3565 0.0481758
454 1 -15.0691 7.14932 12.5237 0.0362797
455 1 -2.87493 7.16452 12.2759 0.0399874
456 1 2.8266 8.28665 12.6312 0.0594918
457 1 5.32182 9.35947 12.7079 0.0669611
458 1 11.9495 8.29018 12.1702 0.148562
459 1 15.9594 8.8312 12.9139 0.120092
460 1 21.3817 8.39551 12.4676 0.150102
461 1 25.9011 9.37107 12.3049 0.0840108
462 1 31.0157 7.67718 12.7252 0.0551262
463 1 33.9688 7.8391 13.1225 0.0738559
464 1 39.1918 9.1978 13.2431 0.0979591
465 1 -46.1048 11.794 12.2742 0.0575083
466 1 -43.6141 10.9894 11.6176 0.0478832
467 1 -36.8714 9.82656 12.3868 0.0351358
468 1 -34.2109 9.67212 12.6617 0.0335929
469 1 -17.7986 10.2343 11.9414 0.0342575
470 1 -15.0504 9.69172 12.6359 0.032573
471 1 -12.3658 10.2631 13.3248 0.0347957
472 1 -8.53218 11.4524 11.7157 0.0966751
473 1 -0.935437 9.71419 11.3914 0.0630408
474 1 8.31813 11.5383 12.0543 0.0843354
475 1 11.2803 10.7823 12.8591 0.10663
476 1 23.1872 10.3672 12.3 0.0985606
477 1 -41.8521 13.204 12.5506 0.0408031
478 1 -39.1756 12.6897 13.0331 0.0156483
479 1 -36.8186 12.7768 11.5606 0.0189432
480 1 -34.1037 12.6773 12.9737 0.0424323
481 1 -23.7808 12.4983 12.5615 0.075433
482 1 -17.1393 13.1703 12.8515 0.0861834
483 1 -14.3739 13.5775 13.0252 0.094343
484 1 -11.9086 12.2625 11.4833 0.0767433
485 1 -9.87219 13.8195 12.1673 0.0722248
486 1 -6.29788 13.0845 11.6731 0.0929752
487 1 -3.74799 12.1439 12.7593 0.0818933
488 1 -1.77665 12.0618 11.1336 0.0956387
489 1 0.697809 13.2232 13.4548 0.0263027
490 1 22.4104 13.4359 12.6895 0.0529818
491 1 25.455 13.6812 13.4262 0.0452823
492 1 26.7194 11.9047 11.9204 0.0656821
493 1 29.087 12.0892 12.9417 0.0577069
494 1 -42.1644 15.7156 11.2228 0.0584347
495 1 -36.7541 15.6237 11.8376 0.0264346
496 1 -33.1825 15.972 11.4567 0.0397331
497 1 -31.1902 14.2902 11.9206 0.0469397
498 1 -29.0178 16.1586 11.2308 0.0635226
499 1 -26.6119 16.134 12.4823 0.0550779
500 1 -19.7916 14.4546 13.2251 0.0663233
501 1 -14.1042 16.3409 12.7619 0.107703
502 1 -6.57339 15.7047 12.3156 0.0864999
503 1 -3.65814 15.6945 12.4446 0.0604672
504 1 -0.842468 15.361 12.3502 0.0386355
505 1 5.26368 14.5031 13.023 0.0238092
506 1 14.6001 15.9886 12.7769 0.11149
507 1 17.536 15.4211 12.644 0.0629357
508 1 20.3844 14.818 11.6428 0.0347778
509 1 44.1634 14.7097 12.6797 0.076947
510 1 -45.1178 18.4774 11.5634 0.0613233
511 1 -40.2559 18.3569 11.9892 0.0765467
512 1 -32.2435 18.5805 11.481 0.0619867
513 1 -29.547 18.7618 11.4362 0.0301206
514 1 -22.3141 16.9901 11.7353 0.105191
515 1 -20.1056 18.5548 12.4332 0.0617525
516 1 -11.6361 17.7272 11.5884 0.0682307
517 1 -3.35566 18.7173 11.8245 0.0739786
518 1 14.0992 18.6579 13.2079 0.105676
519 1 18.5405 18.2094 12.9394 0.0570801
520 1 21.0593 17.3073 12.2996 0.0313268
521 1 30.1925 17.1389 12.1294 0.0957422
522 1 33.0812 16.9752 12.9057 0.116558
523 1 41.9305 16.6703 13.0211 0.0686999
524 1 47.0592 18.1844 13.2303 0.0714626
525 1 -43.4553 20.2374 12.8916 0.064687
526 1 -41.5681 20.7537 11.0988 0.102267
527 1 -37.0563 19.7707 12.0003 0.0913704
528 1 -34.4881 21.1389 11.9287 0.0837739
529 1 -27.8894 19.6088 13.1907 0.0362532
530 1 -25.6001 20.0856 12.0943 0.0366461
531 1 -17.2105 19.1176 11.3448 0.0730296
532 1 -14.1685 19.7335 11.5019 0.0667873
533 1 -10.7057 20.2988 11.2582 0.0755355
534 1 -5.75699 19.7047 12.1101 0.117622
535 1 -1.71348 19.5735 13.4393 0.0601889
536 1 0.539556 21.0095 12.715 0.0587046
537 1 3.51901 20.5002 13.2745 0.043407
538 1 6.24834 20.1214 12.7552 0.0476089
539 1 11.3943 19.3984 12.934 0.119053
540 1 16.3231 20.025 12.3464 0.0827592
541 1 19.5889 20.6725 13.3564 0.0692561
542 1 23.1425 19.0318 11.5979 0.0433438
543 1 27.0342 20.6883 13.2796 0.0606197
544 1 30.1036 19.7686 13.0183 0.081434
545 1 36.2597 20.8654 11.7077 0.0735941
546 1 40.5946 20.6235 13.3379 0.0989968
547 1 45.0231 19.6627 11.9796 0.0784897
548 1 -39.0626 21.6376 12.6662 0.132242
549 1 -17.4762 21.6704 12.6194 0.0393995
550 1 -5.97023 22.638 11.8691 0.0710992
551 1 -3.57489 23.1021 13.2906 0.0642286
552 1 -0.910604 23.5119 12.0949 0.0653641
553 1 18.2631 23.3606 13.4753 0.0895784
554 1 21.9805 21.5562 12.1275 0.0501671
555 1 26.2394 23.53 12.9377 0.0533536
556 1 31.8168 22.7928 12.4749 0.0628441
557 1 34.4315 23.2014 11.2074 0.0578498
558 1 44.9218 22.121 13.4387 0.0735932
559 1 -46.0304 25.071 13.0731 0.047043
560 1 -41.2919 23.9791 11.3019 0.105444
561 1 -38.6568 24.9858 12.5917 0.123007
562 1 -36.3219 23.6122 12.3025 0.113577
563 1 -34.0194 25.5486 11.8641 0.0737522
564 1 -32.0026 23.754 11.779 0.0288307
565 1 -30.0632 25.8419 12.2741 0.0384175
566 1 -27.7866 24.1191 12.9672 0.0249406
567 1 -25.7975 23.9862 11.4445 0.0275509
568 1 -21.4515 24.4075 13.2247 0.00655969
569 1 -19.1035 23.8177 11.8864 0.0154135
570 1 -15.1662 25.0573 11.1655 0.0162323
571 1 4.89301 25.2613 13.1057 0.0444402
572 1 7.56061 24.7358 12.1275 0.0323166
573 1 11.668 23.9686 13.0033 0.0712924
574 1 14.0755 24.224 12.4085 0.112855
575 1 18.6371 25.719 11.6212 0.0781817
576 1 25.0018 25.5637 11.4214 0.0357386
577 1 31.0001 25.7651 13.4104 0.0976973
578 1 36.3136 24.8005 12.8022 0.0802587
579 1 39.0869 23.8522 12.4473 0.0748155
580 1 41.2962 25.5345 12.4828 0.0387477
581 1 45.3484 25.0746 13.0094 0.0444995
582 1 -22.1968 26.9528 12.2322 0.017986
583 1 -17.6442 25.9732 11.5266 0.0292757
584 1 -12.0715 27.244 11.5752 0.0903699
585 1 -9.24006 28.2434 11.9281 0.130845
586 1 -0.252028 26.3106 12.427 0.089156
587 1 -2.23638 28.2735 12.3886 0.065407
588 1 2.44646 26.5241 11.8536 0.05457
589 1 9.7303 26.0213 13.0081 0.0420692
590 1 17.4489 27.7818 12.8236 0.0753004
591 1 21.3717 26.4589 11.4979 0.0718818
592 1 25.5836 28.1928 12.1017 0.0546583
593 1 28.3152 28.2579 12.0601 0.0524467
594 1 35.5174 27.5077 13.3852 0.13036
595 1 39.7941 27.7602 12.5291 0.0611586
596 1 -41.0845 30.3257 11.4208 0.0166319
597 1 -38.6209 29.2204 12.0993 0.0296333
598 1 -32.5737 30.0747 13.1646 0.0345153
599 1 -30.3027 28.5151 12.246 0.036415
600 1 -26.1651 28.4747 11.709 0.0493393
601 1 -19.804 28.3237 11.2372 0.0456408
602 1 -13.1452 29.9424 12.3094 0.0815999
603 1 -4.7167 30.0016 12.1487 0.0991843
604 1 -0.630025 30.4155 12.6513 0.0669295
605 1 2.05416 29.0542 13.1186 0.0782254
606 1 4.45855 30.2803 12.1014 0.0356678
607 1 10.44 28.4841 12.4638 0.0698481
608 1 17.9221 29.9241 11.5379 0.0287591
609 1 21.4951 29.6503 12.1246 0.0597892
610 1 24.1283 30.4815 11.3202 0.0729313
611 1 31.8405 30.1699 12.9607 0.127863
612 1 36.9742 28.8408 11.8524 0.0999077
613 1 43.1491 28.5617 12.4995 0.0610171
614 1 -45.0002 31.3527 13.2211 0.017035
615 1 -42.4317 32.4686 12.6485 0.0171042
616 1 -36.5236 31.456 12.2969 0.0441958
617 1 -29.4572 32.5783 12.3612 0.0672551
618 1 -22.7323 31.7896 12.6519 0.0830382
619 1 -20.4081 31.2822 11.6037 0.0725658
620 1 -16.4765 32.2081 12.7885 0.062519
621 1 -11.6357 32.3125 12.4348 0.109372
622 1 -8.96817 30.894 12.0499 0.17624
623 1 -3.06638 31.967 12.7481 0.0580518
624 1 5.61376 32.7703 12.6533 0.0368441
625 1 13.9624 31.6333 12.4817 0.0820255
626 1 25.0781 32.8779 12.2604 0.0339548
627 1 28.2676 31.176 12.5405 0.0260685
628 1 33.81 32.027 12.3838 0.11144
629 1 36.8061 31.4657 11.5303 0.145809
630 1 40.3431 30.7307 12.3654 0.0970527
631 1 45.731 31.7999 12.2597 0.0621228
632 1 -43.4974 34.6301 11.8013 0.0151237
633 1 -32.0453 33.8977 12.0732 0.0480825
634 1 -25.474 34.8405 11.4272 0.105621
635 1 -19.1603 33.9836 12.8615 0.0673698
636 1 -10.7439 35.016 11.8012 0.125645
637 1 -6.05078 34.529 11.6639 0.170439
638 1 -1.76345 34.2432 12.3398 0.0455914
639 1 4.96281 35.1005 11.2311 0.0497786
640 1 8.78295 33.0897 12.9455 0.0587513
641 1 11.2497 33.9233 12.2311 0.105925
642 1 14.4373 34.4929 12.0558 0.119032
643 1 20.7065 33.6244 12.2809 0.0474546
644 1 23.3445 34.6947 13.2515 0.0254288
645 1 27.4224 35.0546 11.8392 0.0304719
646 1 31.9497 34.2342 12.0099 0.0927869
647 1 39.1196 33.6785 11.9668 0.109846
648 1 46.1186 34.5422 11.4164 0.0422968
649 1 -45.4162 37.6683 12.341 0.0517852
650 1 -42.4453 36.7481 13.0983 0.057215
651 1 -35.642 36.3081 13.0727 0.0677815
652 1 -33.3582 37.4796 12.2151 0.0426578
653 1 -17.188 35.8382 12.5722 0.048704
654 1 -12.9408 36.8857 12.0603 0.0704327
655 1 -3.82997 35.8938 12.8328 0.0844404
656 1 2.48172 35.9999 12.2715 0.0511332
657 1 6.10941 37.1408 12.4382 0.0585456
658 1 8.74266 36.8685 13.0635 0.0741979
659 1 11.7978 36.6246 11.7705 0.107302
660 1 18.7224 35.5964 12.3727 0.0877274
661 1 16.9537 37.3566 11.0875 0.118516
662 1 25.162 37.1179 12.6027 0.0287743
663 1 32.4306 37.0324 12.4417 0.146205
664 1 35.1363 37.5929 12.3156 0.149329
665 1 37.8123 35.7741 12.5237 0.114067
666 1 43.0679 35.4468 13.1715 0.0835004
667 1 -35.5877 39.6954 11.1154 0.0271985
668 1 -29.0568 38.447 11.509 0.0702894
669 1 -24.7591 39.1542 12.95 0.091349
670 1 -18.3744 38.9582 13.1533 0.0395533
671 1 -7.37755 38.4899 12.4461 0.0767642
672 1 -4.71316 38.7985 13.2917 0.0800495
673 1 -0.778114 40.0276 11.7869 0.062949
674 1 1.5078 38.3323 11.21 0.0773301
675 1 10.0846 39.6641 11.9311 0.0841469
676 1 20.4531 39.5141 12.6948 0.0498299
677 1 25.88 39.7883 11.9352 0.0458402
678 1 28.5293 38.5072 12.6506 0.0698726
679 1 43.0167 39.3593 11.5753 0.0798455
680 1 -38.2405 40.1447 11.6654 0.0460302
681 1 -39.1268 41.9643 13.0155 0.0528688
682 1 -34.188 42.3655 12.6981 0.0356127
683 1 -30.8795 40.1256 13.3911 0.0412383
684 1 -28.5711 41.909 13.3378 0.0414465
685 1 -23.2159 41.3914 13.2473 0.0848935
686 1 -19.0015 41.5503 11.6241 0.0609082
687 1 -15.4504 41.8805 11.5747 0.0196707
688 1 -11.3347 40.5847 13.0386 0.0285123
689 1 -3.63316 40.8086 11.9034 0.0708139
690 1 3.75373 40.3562 11.5226 0.0976932
691 1 7.8077 41.0423 12.0419 0.0815664
692 1 17.7941 40.3098 11.9798 0.0556865
693 1 22.039 41.7867 12.5406 0.0430961
694 1 24.8361 41.689 13.125 0.00976323
695 1 28.7542 41.3074 12.7965 0.0675466
696 1 31.087 41.0077 11.3756 0.135179
697 1 33.5067 42.0869 12.4768 0.127199
698 1 35.7627 40.3071 12.3397 0.143255
699 1 38.6527 40.8584 11.7521 0.0487595
700 1 44.339 41.0445 13.349 0.038294
701 1 -45.0807 43.7429 12.2178 0.0291266
702 1 -37.0961 43.6384 12.8926 0.039938
703 1 -30.226 43.7609 12.0638 0.0448615
704 1 -21.7211 42.6392 11.2297 0.0807764
705 1 -13.8843 44.3717 11.9792 0.0290213
706 1 -8.9266 44.717 11.3443 0.0371723
707 1 -3.97397 43.5879 12.3265 0.0695308
708 1 -0.138245 42.6205 11.739 0.0968294
709 1 2.41296 42.865 11.4359 0.116876
710 1 8.87258 43.4179 11.8573 0.126946
711 1 11.5484 43.5676 11.2366 0.0697093
712 1 13.424 43.4234 12.858 0.0387431
713 1 15.7194 43.0522 11.2431 0.0275258
714 1 18.0981 43.3664 12.3064 0.0311294
715 1 26.8122 43.5532 12.877 0.0481203
716 1 34.061 44.8062 11.1378 0.0466602
717 1 37.1929 43.6564 11.5081 0.0362064
718 1 41.6802 44.0404 11.8414 0.0434693
719 1 45.9957 43.1593 12.3302 0.0320478
720 1 -42.2199 46.4164 11.4124 0.0110689
721 1 -39.4601 46.3835 11.2029 0.0179687
722 1 -34.7195 46.1969 11.2045 0.0245952
723 1 -29.6435 46.5296 11.7617 0.0397966
724 1 -24.6545 45.8778 12.6434 0.0309196
725 1 -21.9816 45.4416 11.8616 0.04638
726 1 -12.4442 46.9122 12.6195 0.0324569
727 1 -5.26977 47.0199 11.8376 0.0324894
728 1 -2.85266 47.0167 11.1323 0.0370791
729 1 4.28317 45.7057 11.8076 0.130914
730 1 7.07474 45.6002 12.7318 0.162579
731 1 10.354 46.4973 13.4641 0.144679
732 1 12.9101 46.7668 12.3977 0.0660422
733 1 17.5514 46.3327 11.8978 0.0444973
734 1 21.2332 45.75 11.7464 0.0418075
735 1 24.9825 45.5069 12.3347 0.0382473
736 1 37.0844 47.082 12.0147 0.00321405
737 1 45.4889 45.7125 13.3479 0.0219596
738 1 -36.7644 -46.2474 14.0969 0.0364192
739 1 -34.1559 -47.1372 13.6379 0.0214997
740 1 -30.0434 -46.994 14.5986 0.0557029
741 1 -23.9241 -46.6621 14.5457 -0.002441
742 1 -19.8425 -46.2369 14.232 0.0706268
743 1 -14.8101 -44.9963 15.4279 0.132289
744 1 -12.141 -46.5272 15.4088 0.0639826
745 1 -3.4073 -46.2873 15.021 0.0354356
746 1 0.969276 -46.2061 15.7455 0.0341454
747 1 4.5807 -45.5837 14.6366 0.0754358
748 1 9.92699 -45.9337 15.6071 0.10973
749 1 13.3587 -45.5416 15.8294 0.104677
750 1 20.3961 -45.2217 15.0341 0.12484
751 1 23.1397 -45.4014 14.6931 0.0970399
752 1 25.9825 -45.3124 15.1535 0.0945675
753 1 30.7583 -46.3064 13.5382 0.0820317
754 1 41.8713 -46.8433 15.6905 -0.000816747
755 1 47.1057 -46.3773 13.723 0.0211033
756 1 45.0895 -45.2199 15.2702 0.0271217
757 1 -44.5941 -43.738 14.1448 0.0228982
758 1 -41.5102 -42.8226 13.4908 0.0430814
759 1 -36.2183 -43.5655 14.89 0.0326521
760 1 -32.0618 -42.7032 14.2075 0.0120056
761 1 -22.1379 -44.4886 15.2555 0.0427172
762 1 -17.3403 -44.4838 14.3386 0.0873214
763 1 -10.0521 -44.8356 14.7031 0.0774522
764 1 -8.32169 -42.5686 14.8974 0.0573354
765 1 -5.3877 -44.6909 14.268 0.0356682
766 1 -2.88781 -42.938 14.2036 0.0302196
767 1 2.27042 -43.929 15.4608 0.0493119
768 1 9.05371 -42.7201 15.7912 0.0988603
769 1 15.9286 -44.7537 13.675 0.0722324
770 1 26.5103 -42.7178 14.9517 0.105923
771 1 29.0772 -42.5016 13.6946 0.105
772 1 30.0327 -44.1831 15.6619 0.102882
773 1 32.8498 -44.189 14.7659 0.0604552
774 1 35.7254 -44.6937 15.2856 0.00621115
775 1 40.6689 -44.3415 15.031 0.0115036
776 1 43.3646 -43.4807 13.821 0.032379
777 1 47.1018 -42.9299 15.7428 0.0300216
778 1 -45.4663 -40.6801 15.5419 0.0229725
779 1 -43.3578 -40.556 13.5788 0.0185075
780 1 -39.4987 -41.3435 14.2605 0.0529764
781 1 -25.0869 -41.3964 15.1029 0.0496732
782 1 -16.9238 -41.5705 14.6447 0.124262
783 1 -10.5989 -40.9287 15.4777 0.109583
784 1 -1.12385 -41.5736 15.4618 0.0483154
785 1 3.78866 -41.3619 13.5268 0.0785838
786 1 12.4556 -40.5254 15.7385 0.138489
787 1 16.3501 -42.3643 15.0403 0.136678
788 1 19.1478 -42.4573 14.496 0.11255
789 1 22.2949 -40.6477 14.6688 0.100667
790 1 30.7203 -40.3876 13.8935 0.0992316
791 1 33.0296 -41.49 14.2863 0.0668461
792 1 37.6415 -40.8029 14.3126 0.011315
793 1 42.8325 -41.2342 15.6253 0.0596107
794 1 -47.0743 -39.0639 14.0631 0.0117809
795 1 -40.1032 -38.6957 14.227 0.0710879
796 1 -35.4373 -39.9723 13.6916 0.0532735
797 1 -29.1491 -39.2005 14.2547 0.0497046
798 1 -24.6105 -39.289 13.6216 0.0525974
799 1 -21.8429 -39.8054 13.5375 0.0685463
800 1 -14.3722 -39.8281 14.7514 0.14832
801 1 -9.79002 -38.5034 15.1196 0.111995
802 1 -2.06617 -39.0409 14.2298 0.040418
803 1 1.31756 -39.581 14.0208 0.0467841
804 1 2.65969 -37.7969 15.8227 0.0650556
805 1 6.59444 -39.2424 14.2436 0.0817199
806 1 10.4931 -38.9386 14.8961 0.138192
807 1 14.8014 -39.8737 14.681 0.124457
808 1 19.8196 -40.0119 15.3676 0.110287
809 1 23.6333 -38.0753 15.2609 0.0903012
810 1 26.505 -38.7167 15.1401 0.13183
811 1 35.3848 -39.8966 13.4817 0.0477155
812 1 43.0542 -38.8951 14.3339 0.0675136
813 1 -45.5348 -36.8304 14.3463 0.0195
814 1 -42.7411 -37.7095 14.0961 0.0283623
815 1 -34.3524 -36.6271 15.3863 0.0497128
816 1 -31.1767 -37.6516 14.0768 0.0651392
817 1 -25.2067 -37.2191 15.303 0.0695187
818 1 -18.4268 -37.2868 15.1795 0.063811
819 1 -15.7683 -36.5157 15.3693 0.0708588
820 1 -11.4624 -36.5058 15.694 0.160307
821 1 -5.92941 -36.6748 15.1625 0.027302
822 1 -0.0501794 -35.6185 14.4894 0.0224866
823 1 10.6893 -36.0691 14.3373 0.124748
824 1 13.736 -35.6636 15.624 0.126162
825 1 15.749 -37.27 14.9932 0.109709
826 1 18.7213 -37.6225 13.7966 0.0833106
827 1 20.7666 -35.765 14.3761 0.047433
828 1 29.0742 -36.1599 13.7184 0.131008
829 1 33.4869 -35.8062 15.1323 0.114931
830 1 35.8385 -36.9135 14.4119 0.0498894
831 1 41.0287 -37.5689 15.538 0.0396969
832 1 45.2547 -37.6554 15.3924 0.068193
833 1 -40.1587 -33.3558 14.1081 0.0293098
834 1 -37.6934 -34.9417 14.3161 0.0478004
835 1 -32.1654 -33.6897 14.4008 0.0773636
836 1 -30.2087 -35.278 15.3527 0.115778
837 1 -27.3354 -34.9807 15.1328 0.064426
838 1 -23.508 -34.871 15.2406 0.0489353
839 1 -20.6015 -34.4724 15.0565 0.0476505
840 1 -13.8926 -33.1191 14.0989 0.100859
841 1 -7.30234 -34.3535 14.125 0.0470884
842 1 -3.72063 -35.303 15.7944 0.0181614
843 1 2.85821 -35.2521 14.5653 0.0268308
844 1 6.49588 -34.8816 15.0289 0.0591011
845 1 18.8687 -33.1977 14.3811 0.056734
846 1 17.2646 -35.1989 15.7272 0.0900691
847 1 23.6644 -35.2481 14.6765 0.0489614
848 1 31.5775 -34.8711 13.54 0.176072
849 1 37.1159 -34.6079 14.9967 0.0489165
850 1 40.013 -34.9528 15.22 0.0407092
851 1 45.3354 -33.0877 14.1319 0.0168164
852 1 -43.3095 -31.0241 14.1389 0.0136799
853 1 -29.2293 -31.6069 15.3959 0.0763931
854 1 -26.5583 -31.9372 14.6658 0.0403414
855 1 -20.1325 -31.9386 14.186 0.044866
856 1 -15.5514 -30.9958 15.0283 0.0654044
857 1 -10.8103 -32.761 14.0082 0.114168
858 1 -1.32072 -31.7622 15.5181 0.0333824
859 1 3.74415 -31.6344 14.512 0.0376956
860 1 6.32141 -32.2596 14.0526 0.0674426
861 1 7.88795 -30.8557 15.8326 0.0439008
862 1 9.98213 -32.285 15.5467 0.0643346
863 1 14.953 -32.5604 15.3146 0.0878999
864 1 17.3972 -30.7416 14.6336 0.0595256
865 1 22.1689 -32.696 15.3895 0.0509571
866 1 27.52 -31.852 14.0758 0.116841
867 1 29.9072 -30.7943 14.6883 0.16759
868 1 32.0207 -32.2286 14.8651 0.185193
869 1 34.6436 -31.1246 14.4766 0.143004
870 1 40.6668 -31.9568 14.9264 0.0530885
871 1 43.1198 -31.2465 15.1423 0.0445205
872 1 -40.4477 -29.1413 14.0459 0.036615
873 1 -33.9311 -29.3284 13.7023 0.0704211
874 1 -29.6873 -28.8377 15.5031 0.0561443
875 1 -26.604 -29.076 14.9216 0.0333456
876 1 -23.4662 -29.2996 14.212 0.00889935
877 1 -10.277 -29.3336 15.6316 0.0767623
878 1 -5.29472 -29.6634 14.8156 0.0441249
879 1 -0.763593 -29.4505 14.2591 0.0442702
880 1 3.76184 -29.0967 15.4522 0.0242244
881 1 8.71972 -28.5522 14.9511 0.0350306
882 1 13.0132 -30.0532 15.8101 0.0434332
883 1 20.6297 -28.968 13.9462 0.067961
884 1 24.796 -29.1809 14.5054 0.0556638
885 1 33.7354 -28.6529 14.3823 0.119742
886 1 39.1189 -30.4078 13.6219 0.0803223
887 1 47.181 -30.3826 13.7228 -0.00971138
888 1 -43.4542 -26.4658 15.3659 0.0747048
889 1 -38.1564 -27.7104 15.1825 0.057575
890 1 -35.4686 -27.2904 14.4441 0.0988913
891 1 -16.9021 -27.1601 15.4337 0.0883778
892 1 -10.9823 -26.5247 15.7158 0.133637
893 1 -6.26908 -26.7039 14.8014 0.0596212
894 1 2.03425 -26.167 15.607 0.0238704
895 1 17.8783 -26.3847 13.6607 0.0585138
896 1 22.9451 -27.0924 14.578 0.0296778
897 1 27.0569 -28.1389 15.7308 0.058139
898 1 28.7397 -27.437 13.9148 0.0682424
899 1 42.2388 -27.1816 15.7597 -0.00584432
900 1 44.5958 -25.9908 15.6691 0.0106188
901 1 45.4729 -27.7614 14.0603 0.0152801
902 1 -45.9003 -25.9208 14.964 0.142542
903 1 -36.2414 -23.7307 15.5957 0.163279
904 1 -33.9225 -24.8548 14.0449 0.113661
905 1 -31.2837 -24.7861 14.4881 0.0810941
906 1 -26.629 -24.7764 14.2229 0.0809756
907 1 -22.534 -24.6083 14.6005 0.0597576
908 1 -19.8902 -24.06 14.6257 0.0871757
909 1 -15.1633 -24.191 13.6277 0.0622026
910 1 -8.64954 -25.0613 15.7365 0.123311
911 1 -4.40449 -24.9581 15.7178 0.0911266
912 1 -1.87176 -25.5272 15.3071 0.0377507
913 1 4.4467 -24.8711 14.2937 0.0322473
914 1 8.2467 -25.8571 15.4501 0.0225821
915 1 11.2831 -25.7732 14.9661 0.0227785
916 1 17.703 -23.9239 14.4746 0.0452759
917 1 20.1403 -23.7418 15.7402 0.0147689
918 1 24.1688 -24.5835 14.2975 0.0468993
919 1 28.6313 -24.6402 13.91 0.085262
920 1 34.4998 -24.7308 13.6059 0.0496979
921 1 33.2798 -25.5273 15.6972 0.0788255
922 1 38.1141 -25.5585 14.2787 0.0401851
923 1 40.845 -25.8821 13.9489 0.0210348
924 1 -45.8091 -22.9436 15.1751 0.233748
925 1 -29.0303 -23.4664 14.0813 0.0791126
926 1 -25.4963 -21.6749 15.4775 0.0907397
927 1 -19.426 -21.4365 14.8457 0.0842133
928 1 -11.7301 -22.2799 15.0806 0.0702078
929 1 -5.40027 -22.4493 14.9791 0.0629502
930 1 -0.167077 -21.6736 14.7302 0.071247
931 1 32.5587 -22.6722 13.5665 0.0480616
932 1 36.6166 -22.9709 13.794 0.0258889
933 1 39.5865 -22.2525 14.0239 0.0223427
934 1 43.4997 -23.3801 15.32 0.0691847
935 1 -43.767 -20.7475 15.3936 0.274347
936 1 -40.8448 -21.1655 15.0957 0.155421
937 1 -38.5537 -20.064 13.7909 0.135393
938 1 -36.269 -21.1086 15.2921 0.193885
939 1 -33.5669 -19.6653 15.0802 0.198086
940 1 -28.9656 -20.7531 15.2214 0.109338
941 1 -15.6108 -21.0716 15.0615 0.0290947
942 1 -9.00344 -21.0816 15.6605 0.0512123
943 1 -7.52938 -20.9553 13.4795 0.0647823
944 1 -3.14301 -21.1428 13.7655 0.0831213
945 1 2.92337 -20.8086 14.5086 0.0706733
946 1 9.76508 -20.7894 14.5701 0.0572358
947 1 14.244 -20.9137 13.4839 0.0481397
948 1 17.1144 -21.1619 13.6778 0.0457101
949 1 21.6526 -20.7393 13.9122 0.109472
950 1 26.5335 -19.5868 14.4419 0.0750563
951 1 29.0835 -20.5955 14.6244 0.0493098
952 1 33.7106 -19.164 15.7423 0.0191343
953 1 41.106 -20.4669 15.5438 0.0690619
954 1 46.0803 -19.4643 15.6694 0.26638
955 1 -46.5841 -17.5713 15.3521 0.318592
956 1 -44.0579 -17.9248 15.0492 0.358858
957 1 -39.613 -17.3377 14.8263 0.136903
958 1 -33.3344 -16.9064 15.2674 0.168107
959 1 -28.5824 -18.079 14.3197 0.119026
960 1 -25.7909 -18.6987 14.4775 0.120034
961 1 -21.253 -18.5018 14.6998 0.0626815
962 1 -15.1518 -18.372 15.7648 0.0127214
963 1 -12.6929 -18.8046 13.48 0.00275555
964 1 -10.1806 -17.3325 14.4113 0.0387719
965 1 -2.2657 -18.2573 13.8596 0.112122
966 1 0.754924 -18.7859 14.8079 0.0896785
967 1 4.41973 -18.6634 13.6266 0.0664992
968 1 3.36258 -16.6321 15.1246 0.0748626
969 1 7.5133 -18.2889 14.774 0.0612537
970 1 11.1935 -18.392 15.7956 0.0684348
971 1 13.3952 -16.6462 15.363 0.0689572
972 1 20.3931 -16.9821 15.4674 0.0627347
973 1 23.7148 -17.1334 14.7689 0.0599475
974 1 35.2105 -16.7588 15.0731 0.0353283
975 1 38.0528 -17.4999 14.6558 0.0258067
976 1 43.4657 -18.7742 14.9303 0.161081
977 1 -42.0724 -16.1524 14.4211 0.266138
978 1 -38.1142 -15.6859 15.5493 0.0830092
979 1 -35.1463 -14.9992 13.8719 0.139423
980 1 -23.6943 -15.3246 14.8779 0.0547781
981 1 -17.8154 -16.2402 14.4277 0.0536423
982 1 -15.7926 -14.5772 13.4784 0.0269588
983 1 -14.1178 -16.0931 14.9615 0.0193636
984 1 -11.374 -15.1823 15.2556 0.0454017
985 1 -7.77682 -16.4541 13.9813 0.0791771
986 1 -1.09738 -15.9032 14.4362 0.100366
987 1 1.53509 -14.7411 15.1683 0.0716681
988 1 5.57578 -15.0305 15.3673 0.0857027
989 1 9.14408 -14.9031 13.6389 0.0692696
990 1 12.0296 -14.5675 14.4314 0.0645091
991 1 16.8066 -16.2878 13.6805 0.0941121
992 1 29.423 -16.206 13.8479 0.0328127
993 1 39.3552 -15.017 15.3771 0.0231936
994 1 43.9168 -14.1905 14.8558 0.112986
995 1 46.8803 -14.8664 14.1767 0.195403
996 1 -45.4599 -12.9628 14.095 0.201919
997 1 -41.6805 -12.1111 15.1313 0.0973234
998 1 -38.062 -11.9371 14.2603 0.0761654
999 1 -34.2038 -12.6556 14.0633 0.128659
1000 1 -31.8048 -12.5716 15.4404 0.146318
1001 1 -26.0726 -13.7369 14.1583 0.0614093
1002 1 -22.378 -12.7405 14.1087 0.0428427
1003 1 -19.5241 -13.8503 14.7607 0.0574225
1004 1 -15.6332 -12.0703 14.2972 0.0747759
1005 1 -9.76456 -13.2199 13.8015 0.094625
1006 1 -8.03095 -12.2532 15.5256 0.134929
1007 1 -4.12444 -12.7169 13.6582 0.104588
1008 1 1.44595 -12.5876 13.5738 0.0581589
1009 1 5.44559 -11.9016 14.2667 0.0744593
1010 1 9.54213 -12.0419 15.7308 0.0375929
1011 1 17.3573 -12.0712 14.8614 0.0636488
1012 1 20.038 -13.7648 15.1033 0.0717709
1013 1 24.153 -12.9906 14.0014 0.0604556
1014 1 29.0374 -13.2846 14.0068 0.0391142
1015 1 32.9528 -13.1166 14.3358 0.0160093
1016 1 35.6938 -11.9838 14.9146 0.0203943
1017 1 41.3057 -13.8904 13.6238 0.0501162
1018 1 -39.7271 -10.0048 14.7468 0.0677076
1019 1 -35.5667 -10.9921 15.4277 0.122038
1020 1 -29.829 -10.7435 15.0535 0.10829
1021 1 -26.4917 -10.9685 15.201 0.0775288
1022 1 -23.5096 -10.9952 15.798 0.0595535
1023 1 -18.4843 -11.3299 14.576 0.0544597
1024 1 -13.6676 -9.89866 14.2199 0.0856758
1025 1 -6.46611 -9.98033 14.183 0.132022
1026 1 0.331885 -10.253 15.1914 0.0565361
1027 1 19.4519 -10.5287 14.0542 0.0859653
1028 1 21.7126 -10.5733 15.7708 0.0558068
1029 1 23.8201 -10.3403 14.1805 0.0670046
1030 1 27.3055 -11.084 14.9544 0.0361146
1031 1 36.3245 -9.61479 13.8893 0.070271
1032 1 38.9932 -9.92351 14.0424 0.0910325
1033 1 43.6228 -11.3292 15.1095 0.0827692
1034 1 46.0512 -10.1024 15.1022 0.090985
1035 1 -44.343 -8.91091 14.0695 0.0460548
1036 1 -31.2605 -8.04771 13.9198 0.117793
1037 1 -20.8471 -7.45858 15.3287 0.0642948
1038 1 -9.02169 -8.92871 14.0169 0.109775
1039 1 -4.53764 -7.99711 14.1433 0.103083
1040 1 -2.1239 -8.78732 15.604 0.0470927
1041 1 1.90652 -7.35758 15.0278 0.0482883
1042 1 5.80384 -9.25792 14.1407 0.0922148
1043 1 10.3701 -8.19691 15.1385 0.0653757
1044 1 12.998 -9.38895 15.128 0.0706025
1045 1 18.9548 -7.88824 14.6912 0.0719746
1046 1 26.0447 -7.10696 14.7194 0.0347055
1047 1 30.0017 -8.82734 13.4845 0.0196877
1048 1 40.6108 -8.05044 15.4777 0.150251
1049 1 42.6066 -7.67622 13.8424 0.121574
1050 1 44.9568 -7.60584 15.4397 0.0512547
1051 1 -45.548 -6.80296 15.4098 0.0172825
1052 1 -43.4795 -5.09305 14.5987 0.0251396
1053 1 -41.0818 -5.99878 15.6775 0.0124407
1054 1 -33.979 -6.60224 14.2228 0.130275
1055 1 -31.532 -4.90726 14.4178 0.112361
1056 1 -26.5803 -5.54003 14.5157 0.038199
1057 1 -16.4282 -6.87507 15.5529 0.0768946
1058 1 -10.4701 -4.77592 14.1384 0.083709
1059 1 1.76868 -4.90324 15.8411 0.0416273
1060 1 4.54953 -6.89615 13.9974 0.0949523
1061 1 5.23143 -4.84235 15.4015 0.0470468
1062 1 9.84827 -5.60179 13.6844 0.043341
1063 1 14.1222 -6.85376 14.1899 0.153281
1064 1 21.4206 -6.987 15.5391 0.0492608
1065 1 27.8241 -4.76553 14.63 0.0331666
1066 1 30.2197 -5.89184 13.7942 0.058608
1067 1 35.804 -6.94527 14.8545 0.134185
1068 1 42.2751 -5.07134 13.8882 0.129614
1069 1 40.1711 -4.80867 15.8515 0.184324
1070 1 46.5162 -5.17743 15.8492 0.0277931
1071 1 -38.8824 -4.51088 14.5888 0.0330523
1072 1 -34.5542 -4.07956 15.6727 0.111312
1073 1 -24.2954 -3.63779 14.1741 0.0584972
1074 1 -19.7204 -3.91979 14.4332 0.0423163
1075 1 -15.6294 -3.10084 15.1665 0.0569939
1076 1 -6.53228 -2.80862 15.6171 0.0558961
1077 1 -2.60342 -4.12217 14.6507 0.0287556
1078 1 1.12113 -3.54597 13.8586 0.0369741
1079 1 17.9831 -3.70707 13.5376 0.169839
1080 1 24.3515 -3.64251 15.5681 0.028681
1081 1 32.2637 -4.20889 13.5328 0.138302
1082 1 35.2107 -4.12483 13.9635 0.159092
1083 1 44.308 -3.49821 15.2333 0.077687
1084 1 -42.4244 -2.01723 14.3471 0.0252114
1085 1 -37.1263 -1.1131 13.9944 0.0175831
1086 1 -34.384 -0.955208 13.8608 0.0291688
1087 1 -32.3365 -2.31493 15.2707 0.0754634
1088 1 -30.4259 -0.105199 14.788 0.060658
1089 1 -28.3894 -2.08028 14.0356 0.0795473
1090 1 -26.9431 -0.0963664 15.7931 0.109168
1091 1 -20.5588 -0.337877 14.2817 0.0864329
1092 1 -16.3665 -0.778319 14.0264 0.0565115
1093 1 -12.6272 -0.917305 15.8482 0.0884875
1094 1 -8.83934 -0.941555 15.0237 0.0842324
1095 1 -4.23569 -1.70232 15.3506 0.0295983
1096 1 -1.03774 -1.94582 14.1286 0.0238217
1097 1 4.57565 -2.24582 14.5537 0.0824556
1098 1 6.82957 -0.82936 13.8937 0.0738297
1099 1 14.2443 -0.618545 14.8092 0.147922
1100 1 28.0841 -2.02777 15.3154 0.0394285
1101 1 29.507 -0.486147 13.6622 0.0705098
1102 1 31.803 -1.55449 14.626 0.162062
1103 1 36.7436 -2.10282 15.526 0.216003
1104 1 45.4238 -0.564847 14.9481 0.0886976
1105 1 -47.1777 1.65772 14.793 0.099746
1106 1 -43.589 1.20704 14.8938 0.0467698
1107 1 -22.3697 1.18504 13.6198 0.162563
1108 1 -18.9513 2.24966 15.0926 0.0680011
1109 1 -16.4725 1.20909 15.6141 0.0538673
1110 1 -11.5823 1.66352 15.3614 0.0628128
1111 1 -8.72402 1.92523 14.909 0.0257739
1112 1 -5.99644 1.03492 14.268 0.0244158
1113 1 -0.536924 1.48365 13.5985 0.0273944
1114 1 2.11024 0.868805 13.8095 0.100614
1115 1 11.272 0.687165 15.5745 0.113946
1116 1 14.0877 2.2262 15.1012 0.135967
1117 1 16.9186 0.81619 13.5295 0.188864
1118 1 29.3436 1.74007 15.8407 0.0860458
1119 1 33.506 0.654157 13.5242 0.233762
1120 1 35.7808 0.312313 15.5051 0.221615
1121 1 40.2687 1.0368 15.3661 0.119845
1122 1 43.087 1.08286 14.3352 0.114955
1123 1 -39.1059 2.93322 14.448 0.0605702
1124 1 -33.3608 3.486 14.2095 0.0697485
1125 1 -26.7836 2.6284 15.5051 0.154531
1126 1 -24.3075 4.00966 15.5027 0.140533
1127 1 -15.27 3.28074 14.0942 0.0495746
1128 1 -1.21952 3.67659 15.1158 0.0207843
1129 1 3.81906 3.1112 13.6701 0.122383
1130 1 7.92304 3.56678 15.0999 0.0828473
1131 1 10.8677 3.39944 15.1484 0.0842997
1132 1 20.0425 3.88646 13.6488 0.178145
1133 1 24.5005 4.71302 13.8521 0.0965497
1134 1 28.1873 2.82724 13.5858 0.0410333
1135 1 31.7391 3.36968 15.8371 0.124481
1136 1 38.0796 2.57582 15.2399 0.159366
1137 1 45.8369 4.05965 15.1927 0.0852967
1138 1 -47.1477 6.18157 14.4227 0.0468863
1139 1 -44.3961 4.82779 15.577 0.0125369
1140 1 -40.7736 5.28288 13.6862 0.0761743
1141 1 -35.9195 6.02557 15.3065 0.0782432
1142 1 -31.395 5.19729 14.6299 0.0739413
1143 1 -28.6656 4.90166 15.4919 0.0978128
1144 1 -27.5158 6.96425 13.7008 0.0847354
1145 1 -14.51 5.5048 15.803 0.0313959
1146 1 -12.9761 6.79105 13.8838 0.0254018
1147 1 -8.90173 6.22292 15.2845 0.00465108
1148 1 -5.98777 6.62027 15.5222 0.0222588
1149 1 -3.54105 5.19498 14.9205 0.0160303
1150 1 -0.169233 5.9545 13.8886 0.0447011
1151 1 8.24266 6.43411 14.7277 0.083177
1152 1 17.5475 4.72443 14.4046 0.163527
1153 1 22.1492 6.55229 15.8521 0.101042
1154 1 31.6238 6.21129 15.0415 0.0618218
1155 1 35.0762 5.28756 14.0547 0.158914
1156 1 39.626 6.39439 13.8368 0.110882
1157 1 42.0308 5.1476 14.6983 0.0936557
1158 1 -45.8678 9.18596 14.1694 0.0491587
1159 1 -41.9216 9.1673 15.3187 0.0326096
1160 1 -25.8913 8.2233 15.7304 0.0662112
1161 1 -21.9378 7.17917 13.9928 0.0786221
1162 1 -18.281 8.43635 15.7173 0.0264647
1163 1 -10.5161 8.37428 14.3786 0.0355261
1164 1 -5.96726 8.95739 14.278 0.0543808
1165 1 -0.706998 8.50658 15.1831 0.0504448
1166 1 5.78812 7.61005 15.0214 0.0896534
1167 1 13.8999 7.48696 13.9142 0.12551
1168 1 18.191 7.67671 14.7756 0.120844
1169 1 27.3528 9.00905 14.7564 0.0737015
1170 1 45.484 8.11596 15.0088 0.0593901
1171 1 -40.3233 11.1982 15.4147 0.0174146
1172 1 -37.7918 10.1829 15.3897 0.0219893
1173 1 -33.3145 9.99573 15.2643 0.0472396
1174 1 -30.7893 10.5144 14.703 0.0603478
1175 1 -27.6018 11.6222 13.7793 0.0800116
1176 1 -24.4737 10.4327 15.4257 0.0642301
1177 1 -22.7256 9.75712 13.7611 0.0488156
1178 1 -20.2323 11.1528 14.9877 0.0448026
1179 1 -16.0688 10.263 15.3199 0.0300951
1180 1 -8.61334 10.4845 14.6417 0.0572306
1181 1 -3.35141 9.72675 13.7586 0.059231
1182 1 1.16628 10.4063 13.7105 0.0431437
1183 1 3.37563 11.4435 15.4319 0.0463216
1184 1 10.9236 10.2698 15.7349 0.112647
1185 1 16.6235 11.1083 14.1512 0.0777812
1186 1 19.8304 9.59851 14.2138 0.0914695
1187 1 24.2951 10.6674 14.9934 0.0792147
1188 1 27.2824 11.7981 15.6886 0.0647076
1189 1 29.9634 9.70725 14.0659 0.0538764
1190 1 35.3893 9.71277 14.63 0.0425778
1191 1 41.1093 10.5861 14.5791 0.0529202
1192 1 46.0478 11.1327 14.1633 0.0655945
1193 1 -42.6074 13.2884 15.3492 -0.00548504
1194 1 -34.1111 13.4162 15.5493 0.01115
1195 1 -29.8673 13.4958 13.882 0.0569884
1196 1 -26.0779 13.86 13.6035 0.0797337
1197 1 -21.9539 13.2009 14.4141 0.059677
1198 1 -17.7565 12.2499 15.1704 0.0639463
1199 1 -12.6503 12.4463 15.0254 0.100718
1200 1 -9.92795 13.9641 15.0284 0.0890304
1201 1 -6.62112 13.3641 15.0067 0.104593
1202 1 -3.11872 13.5193 15.0871 0.0434739
1203 1 3.06113 14.1158 14.8772 0.0224765
1204 1 5.97511 12.1398 13.6656 0.0493635
1205 1 13.8896 11.9259 13.9481 0.103536
1206 1 19.046 12.5403 13.6851 0.0714636
1207 1 21.43 12.9811 15.5746 0.0426588
1208 1 29.3969 13.9842 15.2682 0.0802763
1209 1 31.982 13.1205 14.8667 0.113829
1210 1 39.7612 13.0071 15.4351 0.0374242
1211 1 43.4657 12.3536 14.0109 0.0878513
1212 1 -45.5445 14.1619 13.5619 0.035568
1213 1 -37.7628 14.2148 15.1414 0.0303078
1214 1 -12.1909 15.6678 14.7702 0.104074
1215 1 -8.08767 16.3391 14.8243 0.089841
1216 1 5.84177 16.293 15.0803 0.018105
1217 1 11.5198 14.7998 15.4987 0.116586
1218 1 13.9089 14.5924 14.8324 0.0984726
1219 1 17.7617 15.2314 15.3334 0.0777954
1220 1 25.7898 16.3712 13.8661 0.0634958
1221 1 28.5263 16.07 13.9204 0.0885533
1222 1 33.9116 14.8351 14.692 0.116203
1223 1 37.3611 14.5596 15.8171 0.0269872
1224 1 36.1296 16.4728 14.0733 0.114932
1225 1 41.2153 15.401 15.1411 0.0314082
1226 1 46.5509 15.5252 13.6982 0.0808602
1227 1 -44.0129 16.5725 13.7946 0.049437
1228 1 -42.1991 18.7404 15.0373 0.0447429
1229 1 -37.223 17.2712 14.3694 0.0671961
1230 1 -34.4938 16.6429 13.9947 0.033256
1231 1 -28.3114 17.1051 14.7108 0.026748
1232 1 -25.3768 17.9125 15.2128 0.0328797
1233 1 -22.9963 16.8264 14.3849 0.0680881
1234 1 -19.4332 16.9741 14.5468 0.0668387
1235 1 -16.3801 17.7161 13.8368 0.0603091
1236 1 -10.5641 17.4599 13.8969 0.0753598
1237 1 -4.88658 16.9632 15.0507 0.0728478
1238 1 -0.853851 17.0737 14.3152 0.0202447
1239 1 3.86217 18.2437 15.7427 0.0164841
1240 1 7.56192 18.5687 14.8042 0.0412904
1241 1 9.91293 17.3811 14.485 0.0881323
1242 1 17.264 18.0853 15.8107 0.0933127
1243 1 21.9625 16.8651 15.032 0.03955
1244 1 29.0563 18.3652 15.7872 0.0819226
1245 1 43.3148 18.8281 13.7394 0.0566835
1246 1 -39.4866 19.37 14.5924 0.0854721
1247 1 -35.8188 20.0961 14.9759 0.10728
1248 1 -33.0257 18.9183 14.2453 0.0479696
1249 1 -24.3747 20.8162 14.4224 0.0299966
1250 1 -21.5538 20.0467 14.8467 0.0376774
1251 1 -14.2476 19.9948 14.5557 0.0517244
1252 1 -9.61143 21.1775 14.0154 0.0666828
1253 1 -11.7052 19.6703 15.2643 0.0852252
1254 1 -7.91823 20.3707 15.8381 0.123842
1255 1 -5.4231 19.5317 14.7991 0.102604
1256 1 -3.04959 21.21 15.4229 0.061752
1257 1 14.5315 19.145 15.7669 0.127809
1258 1 24.5618 19.3962 13.961 0.071334
1259 1 32.1507 20.0444 14.5893 0.0674639
1260 1 34.8177 19.4234 13.7672 0.10378
1261 1 -44.9586 22.5816 14.1319 0.0625936
1262 1 -38.1405 22.5098 15.3901 0.164655
1263 1 -35.4327 23.4489 14.9196 0.152431
1264 1 -31.8172 21.8274 13.5724 0.0627008
1265 1 -29.0661 21.8708 13.808 0.0328984
1266 1 -24.1555 23.5465 13.7844 0.00754669
1267 1 -19.1045 21.728 15.2641 0.0331935
1268 1 -15.8565 22.576 14.7976 0.0558894
1269 1 0.459011 23.2096 14.6556 0.0566517
1270 1 3.41387 23.0889 14.6541 0.0472499
1271 1 7.39135 22.4688 13.7249 0.0513043
1272 1 10.1646 21.6463 13.845 0.0881228
1273 1 15.741 22.5469 13.7836 0.0935326
1274 1 23.7108 22.4096 13.9486 0.0672516
1275 1 33.1172 22.8442 15.3235 0.076791
1276 1 38.3047 21.504 13.6226 0.0762772
1277 1 42.7657 22.1686 15.3748 0.0879428
1278 1 46.6954 21.9972 15.5136 0.0563741
1279 1 -42.7932 24.8881 13.6603 0.0500616
1280 1 -24.6016 25.6543 15.4549 0.0297328
1281 1 -20.3354 23.9155 15.7467 0.010189
1282 1 -14.5488 25.0086 13.7455 0.0474697
1283 1 -11.9493 25.8587 13.9394 0.0759365
1284 1 -9.93537 23.7861 13.7107 0.0898646
1285 1 -7.09437 24.5243 13.8961 0.0599199
1286 1 -2.5984 25.0115 15.2807 0.0537907
1287 1 11.6652 24.8889 15.6017 0.0532951
1288 1 22.7654 24.2181 15.5708 0.128066
1289 1 27.2089 24.7802 14.9794 0.0409119
1290 1 31.1483 24.4208 15.8629 0.0639594
1291 1 35.566 23.8791 14.9842 0.0795822
1292 1 42.3088 24.8813 15.0571 0.0536723
1293 1 -46.3613 27.6397 14.3231 0.0161144
1294 1 -43.0263 27.6575 13.8339 0.0206542
1295 1 -39.1171 26.4331 14.8929 0.0548381
1296 1 -33.6464 27.1079 13.9332 0.0474591
1297 1 -35.1474 25.9615 15.8235 0.117609
1298 1 -31.2644 26.3714 14.8477 0.0428319
1299 1 -27.3895 26.3646 15.0748 0.0671208
1300 1 -22.9322 27.5324 14.7596 0.0315925
1301 1 -17.7484 27.6842 13.8108 0.0485586
1302 1 -15.2798 27.0321 15.4424 0.0584948
1303 1 -7.39396 27.0231 13.7706 0.0618439
1304 1 -9.38739 27.2636 15.4332 0.0563608
1305 1 -3.00314 27.7594 14.8544 0.0520537
1306 1 0.296785 26.0265 15.0062 0.0670005
1307 1 5.83914 27.3371 14.9218 0.0287459
1308 1 8.59448 26.6725 15.6891 0.0126643
1309 1 14.8203 26.6579 13.6112 0.083613
1310 1 18.9471 27.6534 15.2288 0.113738
1311 1 22.3261 26.9211 14.1994 0.106795
1312 1 28.5704 26.6912 14.2379 0.0575923
1313 1 32.9908 27.8675 13.5765 0.140082
1314 1 39.1517 28.0602 15.2959 0.0271175
1315 1 44.5139 26.1966 15.5028 0.0497601
1316 1 -44.4993 29.89 15.3202 0.00217501
1317 1 -40.4848 28.7358 14.1414 0.0233115
1318 1 -37.2362 29.6469 14.7666 0.0308032
1319 1 -34.4076 30.1926 15.6594 0.0230366
1320 1 -28.165 28.5871 14.0928 0.0618842
1321 1 -24.2415 29.6152 13.5931 0.0561181
1322 1 -25.6915 30.2326 15.7224 0.0885679
1323 1 -20.1438 30.6553 15.7616 0.0565219
1324 1 -18.3811 30.3256 13.6394 0.0677791
1325 1 -15.316 29.5632 14.2807 0.0601209
1326 1 -10.8753 29.6827 14.7273 0.0614893
1327 1 -6.13509 29.5015 14.5332 0.0835106
1328 1 6.4136 29.7722 14.102 0.0464298
1329 1 9.34709 30.5207 13.8066 0.0377344
1330 1 12.9878 29.1777 13.6923 0.0804531
1331 1 20.7802 29.4658 14.8158 0.103427
1332 1 24.1347 29.0202 14.6886 0.0973711
1333 1 36.3453 28.7054 15.7325 0.0586593
1334 1 45.3674 28.5801 14.5854 0.0302575
1335 1 -40.1222 30.7637 15.7689 0.02888
1336 1 -32.562 32.6335 14.4471 0.0427088
1337 1 -28.4711 31.4205 15.2576 0.0859488
1338 1 -8.14775 31.1109 14.7007 0.136874
1339 1 -2.62755 32.2727 15.6383 0.0961369
1340 1 0.402179 31.4303 15.0882 0.0681246
1341 1 12.1417 32.6255 14.7699 0.0669562
1342 1 16.3851 31.1969 13.7128 0.0397247
1343 1 19.8341 32.3102 14.4971 0.0492241
1344 1 26.3527 31.7775 14.5763 0.0382009
1345 1 30.0629 31.001 14.7137 0.0845423
1346 1 34.418 32.8463 14.6998 0.0869394
1347 1 41.3231 30.9203 15.0866 0.0518191
1348 1 45.7953 31.4942 15.2037 0.0321945
1349 1 -45.0139 34.5178 14.4612 0.0143928
1350 1 -41.0535 33.375 14.8315 0.0508166
1351 1 -35.4123 33.3447 13.9208 0.0573911
1352 1 -32.2591 35.134 15.5366 0.0521301
1353 1 -27.3047 34.1613 13.5607 0.0802894
1354 1 -23.7225 34.2202 13.6407 0.0828588
1355 1 -25.7014 33.051 15.6505 0.102176
1356 1 -20.933 33.2498 14.9269 0.080869
1357 1 -14.8522 33.5773 14.6955 0.0537089
1358 1 -12.0949 33.7218 14.8115 0.087803
1359 1 -9.68779 35.2932 14.4145 0.120497
1360 1 -7.47552 33.7014 13.9295 0.153282
1361 1 -3.5637 34.839 15.4521 0.117118
1362 1 1.98879 33.7802 15.8551 0.0438831
1363 1 0.260776 35.106 14.0444 0.0106508
1364 1 4.64734 33.3644 15.2313 0.0418121
1365 1 7.37438 34.5562 15.1196 0.0396463
1366 1 14.2628 34.6541 14.8001 0.0788127
1367 1 17.4301 33.7617 14.1165 0.0554143
1368 1 22.1635 33.7299 15.6723 0.0307836
1369 1 28.6846 34.4213 14.4926 0.0544361
1370 1 31.3705 33.8029 14.6614 0.0618041
1371 1 36.0615 35.2024 14.8908 0.109144
1372 1 40.8943 33.7244 14.323 0.0837646
1373 1 45.0078 34.9435 14.9201 0.0347203
1374 1 -47.0418 35.88 14.0594 0.0419319
1375 1 -39.846 35.4531 13.664 0.0707794
1376 1 -34.8325 36.2383 15.8008 0.0615366
1377 1 -30.7108 36.5641 13.5221 0.0562163
1378 1 -28.3274 36.2659 14.7562 0.0837943
1379 1 -23.3284 37.1364 14.2703 0.060389
1380 1 -15.7567 36.338 14.6458 0.0543107
1381 1 -0.148384 37.4197 15.6201 0.0560036
1382 1 4.15054 36.636 14.5538 0.0622706
1383 1 13.0547 37.0385 14.3754 0.100851
1384 1 19.4749 37.4434 14.3751 0.0524623
1385 1 22.4773 37.4213 14.6321 0.0337167
1386 1 27.9376 36.886 14.9836 0.0565797
1387 1 34.825 37.7358 15.7882 0.113606
1388 1 39.3341 37.4956 14.0546 0.0736834
1389 1 42.0387 37.7331 13.6558 0.083591
1390 1 -42.5889 39.7155 14.001 0.0585447
1391 1 -37.7896 37.8526 13.7979 0.0673214
1392 1 -33.8028 39.6522 13.6464 0.0313959
1393 1 -27.2306 39.1536 14.1051 0.0835252
1394 1 -20.7402 38.1826 14.7745 0.0446096
1395 1 -15.6965 40.0767 13.6982 0.0404634
1396 1 -13.893 38.3263 14.2939 0.0412941
1397 1 -9.46907 38.3809 13.9953 0.0654831
1398 1 -7.80484 39.9614 15.6827 0.0893213
1399 1 0.74221 40.1109 14.1427 0.07255
1400 1 3.00423 38.8995 15.1577 0.088856
1401 1 8.46285 38.5204 15.6303 0.0693712
1402 1 14.6032 39.2862 13.5708 0.0617582
1403 1 17.0129 38.9581 14.4488 0.0431403
1404 1 25.4174 37.9891 15.556 0.0163394
1405 1 29.4506 39.1658 15.8471 0.07262
1406 1 31.8813 38.0038 15.0221 0.0903666
1407 1 38.8323 39.6893 14.9953 0.0566181
1408 1 46.3775 38.9406 14.5751 0.0344825
1409 1 -45.3947 40.184 14.0167 0.0584212
1410 1 -40.6385 40.9601 15.2101 0.0698027
1411 1 -36.0681 42.4422 15.5448 0.0520873
1412 1 -21.3293 40.8525 15.0065 0.0849019
1413 1 -19.2811 42.4762 15.7324 0.10718
1414 1 -13.0478 41.753 14.6712 0.0336058
1415 1 -7.99343 42.1458 13.4967 0.0554635
1416 1 -2.19798 42.3396 14.5539 0.0936773
1417 1 4.65301 41.1143 14.6105 0.116406
1418 1 7.60923 40.9649 14.8432 0.0966028
1419 1 10.9226 41.0181 14.1227 0.0843946
1420 1 13.6779 41.4944 14.8403 0.0634063
1421 1 21.3044 42.4375 15.3214 0.00615997
1422 1 25.4942 41.0095 15.6644 0.032182
1423 1 28.5771 41.8752 15.676 0.0537687
1424 1 36.1954 40.1999 15.3811 0.0796122
1425 1 38.8236 42.3112 14.2456 0.03743
1426 1 46.4735 42.216 15.523 0.0294145
1427 1 -45.0589 42.6267 14.5683 0.0365021
1428 1 -32.0593 43.5147 13.9998 0.048256
1429 1 -26.8939 43.398 15.1376 0.0606683
1430 1 -24.2275 43.4853 14.2751 0.053723
1431 1 -18.7215 43.6224 13.5842 0.0875109
1432 1 -13.6145 44.5197 14.7564 0.0283685
1433 1 -10.2102 43.332 15.2443 0.0432382
1434 1 -6.0426 43.7803 13.9066 0.0683071
1435 1 0.891643 42.8748 15.1213 0.12658
1436 1 3.50197 43.6886 14.1377 0.110139
1437 1 9.41123 43.247 14.641 0.0967085
1438 1 18.5446 42.5828 14.9373 0.000874039
1439 1 26.8016 44.3776 15.7094 0.0591916
1440 1 33.286 43.1187 15.0067 0.10042
1441 1 36.2781 43.1369 15.0801 0.0519708
1442 1 40.7802 44.2139 14.2881 0.0152795
1443 1 42.9368 42.7656 15.209 0.0259008
1444 1 -45.2554 46.8696 14.9945 0.0349664
1445 1 -42.9573 45.5899 13.9168 0.0172235
1446 1 -38.4411 45.8006 13.952 0.0376077
1447 1 -32.3944 46.0865 14.9115 0.0782565
1448 1 -27.6959 46.0281 15.233 0.0530214
1449 1 -20.9245 45.3425 14.2517 0.0854132
1450 1 -17.6663 46.2207 13.8244 0.0763236
1451 1 -15.9693 44.9444 15.775 0.0536204
1452 1 -9.92146 45.8262 13.8214 0.0456879
1453 1 -6.4302 46.2681 14.7374 0.0413707
1454 1 -0.871605 45.0167 15.2938 0.0986939
1455 1 4.18349 46.4266 15.606 0.118084
1456 1 6.66037 44.983 15.5298 0.100532
1457 1 13.7081 45.3613 14.8937 0.0307344
1458 1 16.5725 46.6168 14.3506 0.0423454
1459 1 19.5167 46.8927 15.4148 0.0381849
1460 1 21.5515 45.3642 14.3476 0.0298507
1461 1 23.982 46.4874 14.9538 0.062564
1462 1 28.8342 46.0628 14.7522 0.1043
1463 1 32.8774 46.3761 13.6038 0.059764
1464 1 31.3243 45.3051 15.8639 0.0865863
1465 1 35.7213 45.5897 14.0986 0.0149895
1466 1 39.023 46.6462 13.9762 -0.00355788
1467 1 -43.9619 -45.2595 16.5635 0.0440936
1468 1 -38.6528 -45.5074 16.3541 0.0434973
1469 1 28.2627 -46.0939 16.4059 0.109925
1470 1 38.289 -45.3607 16.195 -0.00923107
1471 1 -41.1943 -44.0357 16.0338 0.0608223
1472 1 -33.9561 -43.1634 16.0934 0.0079052
1473 1 -29.5551 -44.249 15.8836 0.0228851
1474 1 -26.1272 -44.0748 15.9895 0.0343447
1475 1 -19.4256 -43.5157 16.2006 0.0699877
1476 1 -14.5512 -42.5833 16.5078 0.150698
1477 1 -6.65618 -43.7809 16.7333 0.0315987
1478 1 6.60308 -44.1979 16.6468 0.0626797
1479 1 11.6963 -43.1755 16.5677 0.104864
1480 1 23.8592 -42.4973 15.909 0.10168
1481 1 -37.896 -41.9945 16.5818 0.0503386
1482 1 -30.6798 -41.013 16.4295 0.026615
1483 1 -20.9594 -41.0559 15.9561 0.0632367
1484 1 -4.61527 -40.6218 16.3533 0.023735
1485 1 8.5657 -40.2183 16.3127 0.110559
1486 1 36.5943 -42.2331 16.4665 0.00274178
1487 1 -36.3942 -39.8654 16.1634 0.0779039
1488 1 -32.4421 -38.5914 16.8284 0.0786776
1489 1 -27.0607 -39.1089 16.2741 0.0362509
1490 1 -18.4873 -39.7522 16.2355 0.104335
1491 1 -7.54306 -38.6449 16.7666 0.0508181
1492 1 -2.39637 -38.3947 16.8838 0.0263589
1493 1 4.5456 -39.6812 15.9928 0.0824135
1494 1 29.6177 -39.7324 16.3286 0.158497
1495 1 38.7635 -39.013 16.2704 0.0327331
1496 1 -45.5516 -35.8498 16.8902 -0.0017484
1497 1 -41.6275 -35.8332 15.9238 0.0335168
1498 1 -38.993 -36.9067 16.317 0.067196
1499 1 -19.5969 -35.8587 16.9246 0.0647844
1500 1 -1.45687 -35.8355 16.7253 0.0173651
1501 1 28.9519 -37.0291 16.3565 0.164226
1502 1 -36.2465 -34.5345 16.3762 0.0630898
1503 1 -13.2584 -33.9616 16.6845 0.164142
1504 1 -9.14631 -33.291 16.0377 0.0597339
1505 1 -5.50035 -33.1909 16.5415 0.0227961
1506 1 2.78584 -33.219 16.519 0.0177749
1507 1 8.91871 -34.6145 15.9606 0.0856187
1508 1 42.5438 -34.2553 16.7803 0.0403249
1509 1 44.9093 -35.0766 16.3185 0.04837
1510 1 -42.0105 -32.5131 16.0038 0.0207667
1511 1 -36.0219 -31.7299 16.085 0.0271681
1512 1 -33.3982 -31.9549 16.389 0.0866223
1513 1 -24.3832 -32.7396 16.3551 0.0298773
1514 1 -22.0121 -31.2343 16.1276 0.0131878
1515 1 -17.8479 -31.5925 16.2133 0.0472599
1516 1 -3.74008 -30.917 16.5539 0.0241274
1517 1 24.0581 -31.2439 16.2042 0.0491743
1518 1 26.4893 -32.4038 16.5093 0.125439
1519 1 35.656 -31.1228 16.9481 0.147558
1520 1 -45.1598 -30.6339 16.376 -0.000685171
1521 1 -40.7677 -30.068 16.4775 -0.00889435
1522 1 -32.5511 -29.561 15.9456 0.0795973
1523 1 -14.2522 -29.8718 16.9513 0.0387134
1524 1 -7.62044 -29.1511 16.4897 0.0603177
1525 1 11.0401 -28.5389 16.6699 0.0278973
1526 1 15.3069 -28.4642 15.9348 0.0433598
1527 1 19.4036 -29.8912 16.1077 0.0391626
1528 1 37.8445 -29.6222 16.0006 0.120661
1529 1 46.6887 -29.1843 16.5882 -0.0165616
1530 1 -33.8491 -27.1928 16.8852 0.0890645
1531 1 -25.4507 -26.1462 16.6625 0.0596218
1532 1 -22.8334 -27.0644 16.4249 0.0222822
1533 1 -1.12758 -27.7955 16.3771 0.0744152
1534 1 18.3294 -27.1731 16.1882 0.0215952
1535 1 21.1792 -26.1723 16.7851 0.020224
1536 1 37.8582 -26.6392 16.4421 0.0609198
1537 1 -38.444 -25.0572 16.1961 0.176576
1538 1 -18.5203 -25.5105 16.4661 0.0957127
1539 1 -13.9886 -25.382 15.9137 0.128041
1540 1 -11.4458 -24 16.9586 0.14329
1541 1 -0.242979 -23.7032 16.5525 0.0515522
1542 1 5.29097 -24.1081 16.8495 0.0193807
1543 1 11.273 -23.6279 16.5736 0.0276407
1544 1 13.9925 -25.7781 16.214 0.0281889
1545 1 16.3224 -24.0457 16.572 0.0360578
1546 1 25.6225 -23.9873 16.6678 0.0423198
1547 1 -23.413 -22.5332 16.7072 0.06624
1548 1 -3.75111 -21.348 16.9221 0.132701
1549 1 8.7044 -22.842 15.8909 0.0284595
1550 1 12.5724 -21.2707 16.059 0.0567856
1551 1 28.5368 -22.7135 16.0118 0.0331991
1552 1 31.913 -22.5158 16.1839 0.0571681
1553 1 38.135 -22.9868 16.8348 0.0148542
1554 1 45.9858 -22.0698 15.8899 0.208669
1555 1 -31.5817 -20.8622 16.3883 0.10981
1556 1 -22.2566 -20.0717 16.8065 0.072212
1557 1 -12.496 -19.7772 16.4154 0.0265254
1558 1 17.8751 -20.1339 16.2874 0.0375471
1559 1 21.8577 -19.855 16.4504 0.0770418
1560 1 31.1074 -19.0009 16.001 0.0246901
1561 1 39.1989 -19.055 16.5223 0.0373965
1562 1 -40.2253 -18.6691 16.7908 0.0859421
1563 1 -5.76304 -18.8723 16.1009 0.173046
1564 1 -2.59373 -18.617 16.5866 0.179812
1565 1 25.8536 -17.8775 16.4351 0.0347664
1566 1 29.7345 -16.6325 16.5291 0.0030079
1567 1 43.0432 -16.6481 16.7785 0.0904414
1568 1 -31.2225 -15.5298 16.0447 0.204757
1569 1 -28.6153 -16.1895 16.5008 0.184767
1570 1 -26.6466 -14.2445 16.6417 0.142441
1571 1 -21.12 -15.969 15.9795 0.0477753
1572 1 -6.65609 -15.3558 16.2095 0.116855
1573 1 -2.45242 -14.7439 16.3353 0.0797506
1574 1 8.13831 -15.2388 16.3889 0.06289
1575 1 17.0373 -15.6811 16.4317 0.0626448
1576 1 21.9235 -15.0451 16.9774 0.032365
1577 1 24.3842 -14.3074 16.0442 0.0228502
1578 1 27.1584 -15.0315 16.4628 -0.00141681
1579 1 -45.1751 -12.4957 16.5904 0.130172
1580 1 -39.6914 -13.4363 16.9021 0.0790013
1581 1 -14.2765 -12.3986 16.8826 0.0366581
1582 1 -5.0508 -12.9561 16.5446 0.109997
1583 1 4.52963 -12.09 16.9844 0.107247
1584 1 12.3143 -11.9584 16.1058 0.0793248
1585 1 31.9789 -12.5485 16.8539 -0.00289762
1586 1 37.5447 -13.3983 16.3162 0.0294261
1587 1 46.3291 -13.8647 16.9674 0.116256
1588 1 -43.3388 -10.5272 16.4053 0.0697383
1589 1 15.8709 -9.89291 16.0793 0.0670385
1590 1 29.0288 -10.2919 16.9841 0.0279576
1591 1 38.9773 -11.3154 16.2263 0.0583263
1592 1 -34.3359 -8.3065 16.1168 0.108206
1593 1 -31.7342 -8.97656 16.6651 0.116645
1594 1 -27.3713 -7.80117 16.3437 0.0556237
1595 1 -22.7399 -8.83711 16.8771 0.0494918
1596 1 -18.7353 -8.77727 16.0665 0.0815905
1597 1 -12.7428 -8.79882 16.5432 0.0736547
1598 1 -10.2384 -7.93012 16.3061 0.0949459
1599 1 5.75025 -9.2077 16.8488 0.135538
1600 1 17.7617 -8.19364 16.9965 0.0698101
1601 1 31.1419 -9.38781 16.0395 0.0209812
1602 1 34.0699 -7.09331 16.9779 0.0794032
1603 1 -30.7704 -5.26964 16.7474 0.10335
1604 1 -23.8474 -5.70912 16.4125 0.0430316
1605 1 -5.47548 -6.87384 16.64 0.0832067
1606 1 -1.26861 -6.2743 16.3358 0.0328198
1607 1 8.10903 -5.23599 16.0905 0.043828
1608 1 31.4015 -6.73877 16.3637 0.0384624
1609 1 38.1102 -6.86505 16.6295 0.16465
1610 1 -37.203 -3.97708 16.6031 0.0667988
1611 1 -28.1627 -4.04 16.128 0.0562261
1612 1 -21.7724 -2.86941 16.2274 0.0635661
1613 1 -17.6952 -4.45724 16.3336 0.0510055
1614 1 -12.9196 -4.09623 16.2732 0.0520142
1615 1 8.55503 -2.45984 16.4826 0.0291688
1616 1 20.37 -4.50798 16.2877 0.0327575
1617 1 21.9872 -2.46739 16.1265 0.0721473
1618 1 -40.082 -0.774966 15.9332 0.031364
1619 1 -34.826 -0.245307 16.5856 0.0477306
1620 1 -24.7772 -1.77104 16.3429 0.0755587
1621 1 -0.682787 -0.29316 16.4548 0.0276295
1622 1 17.1741 -2.35477 15.9013 0.214759
1623 1 -40.7922 1.67099 16.0445 0.042061
1624 1 -22.2128 2.30744 16.4985 0.164083
1625 1 -4.54091 0.812211 16.7476 0.0127739
1626 1 -1.93744 1.66887 16.9951 0.0145065
1627 1 1.99326 0.577108 16.3212 0.0397848
1628 1 8.68655 0.518496 15.9454 0.0572009
1629 1 17.8337 0.578637 16.3148 0.239794
1630 1 20.2478 2.02347 16.1887 0.215221
1631 1 22.2641 0.121366 15.8776 0.133081
1632 1 24.9009 0.692274 16.3817 0.128198
1633 1 43.6205 1.77402 16.94 0.109993
1634 1 -36.9057 3.60672 16.1232 0.0719532
1635 1 -34.5196 2.37076 16.5839 0.0821306
1636 1 -5.46356 3.94697 16.9728 0.0116227
1637 1 4.25148 3.63106 16.4891 0.147025
1638 1 17.6692 3.87928 16.9603 0.226449
1639 1 25.5072 3.48753 16.4336 0.0790611
1640 1 41.164 3.47603 16.8941 0.113701
1641 1 -40.5781 6.91376 16.0788 0.0668934
1642 1 -24.4479 6.29921 16.588 0.102547
1643 1 3.71055 6.25998 16.2733 0.10996
1644 1 11.3939 5.64389 16.6977 0.0934307
1645 1 13.9044 6.2775 16.3446 0.12493
1646 1 25.933 6.84266 16.3895 0.0629079
1647 1 29.0247 6.16036 16.0258 0.0490243
1648 1 35.669 5.09055 16.922 0.156369
1649 1 43.4392 6.64426 16.4747 0.0482365
1650 1 -38.0269 7.5644 16.0169 0.0684011
1651 1 -34.6688 8.02354 16.8894 0.0543583
1652 1 -31.8328 7.10766 16.5909 0.0713239
1653 1 -21.646 7.08308 16.4777 0.0872922
1654 1 -14.2434 8.90347 16.9599 0.0341098
1655 1 9.71742 7.89502 16.5498 0.0967406
1656 1 23.6669 8.58228 16.618 0.0790564
1657 1 33.469 7.92507 16.5559 0.0554002
1658 1 37.6732 9.19499 16.4014 0.0412678
1659 1 39.3974 7.4161 16.2475 0.066392
1660 1 41.8428 9.1595 16.7548 0.0575294
1661 1 -44.3069 10.1583 16.216 0.0162362
1662 1 -2.82457 9.61633 16.8065 0.0533678
1663 1 6.51625 9.78446 16.4724 0.114865
1664 1 13.3721 10.7058 16.726 0.0899593
1665 1 16.7002 10.2252 16.8831 0.0899536
1666 1 21.2453 10.0603 16.2692 0.0762193
1667 1 31.3798 10.7402 16.4388 0.0517212
1668 1 -45.1212 12.8164 16.2653 0.0260492
1669 1 -36.558 12.4376 16.7839 0.0286287
1670 1 -28.0476 11.9544 16.4728 0.114024
1671 1 -23.6419 14.1545 16.3997 0.0713416
1672 1 -0.421279 13.1353 15.931 0.0215942
1673 1 7.19729 12.51 16.1437 0.103859
1674 1 9.97682 12.8972 16.6437 0.116699
1675 1 15.9271 13.7463 16.3582 0.102762
1676 1 24.3932 13.2574 16.3245 0.0594195
1677 1 43.5162 14.1583 16.0372 0.0687725
1678 1 46.6073 12.7145 16.3756 0.0398919
1679 1 -41.6714 15.9761 15.9548 0.0368046
1680 1 -39.1022 15.8426 16.9917 0.0195542
1681 1 -33.0235 15.9486 16.0899 0.0385403
1682 1 -30.4669 15.2681 15.9382 0.00630655
1683 1 -26.3521 14.6219 16.275 0.119703
1684 1 -2.44897 16.1318 16.0769 0.0443294
1685 1 20.2486 15.4163 16.6245 0.05475
1686 1 24.4779 16.1643 16.6414 0.0490221
1687 1 33.3782 16.3595 16.9892 0.104454
1688 1 45.9302 15.3773 16.3343 0.0463716
1689 1 -46.0094 18.3923 16.1272 0.0713803
1690 1 -21.8059 17.7606 16.5854 0.039177
1691 1 -15.6408 18.0235 16.865 0.0686048
1692 1 1.38244 17.2733 16.1212 0.0341932
1693 1 31.4685 18.5385 16.7582 0.100881
1694 1 40.0914 17.3752 16.5943 0.0748057
1695 1 44.3995 17.8132 15.9791 0.0442205
1696 1 -43.8475 19.7985 16.9057 0.0611374
1697 1 -32.3184 20.0348 16.7977 0.0860291
1698 1 -25.6969 20.8915 16.9206 0.0261631
1699 1 10.6509 20.9073 16.4227 0.0783534
1700 1 19.1564 20.6845 16.2044 0.104458
1701 1 23.0923 19.3523 16.6264 0.0507989
1702 1 27.3333 20.6003 15.9176 0.068482
1703 1 35.894 20.0761 16.128 0.101203
1704 1 40.3233 20.2506 16.3676 0.100443
1705 1 -43.3155 22.5469 16.3277 0.04379
1706 1 -33.2341 22.3761 16.2778 0.0769966
1707 1 -28.1514 22.1301 16.5746 0.013777
1708 1 -0.757704 21.8805 16.774 0.0532367
1709 1 6.99131 22.7117 16.5838 0.039712
1710 1 15.787 21.5688 16.2263 0.118675
1711 1 28.6416 22.9709 16.2006 0.0681329
1712 1 38.2004 22.2229 16.563 0.103962
1713 1 -41.1405 24.8416 16.0005 0.0791526
1714 1 -5.75087 24.6019 16.2363 0.0284242
1715 1 19.819 24.6531 15.907 0.129943
1716 1 -45.4158 26.9078 16.8772 0.000309093
1717 1 -37.132 27.3981 16.2929 0.0724778
1718 1 -21.3647 28.3063 16.5739 0.0265817
1719 1 -19.019 26.7634 16.157 0.024278
1720 1 -12.7948 27.898 15.9401 0.0675795
1721 1 2.86584 26.8686 15.9168 0.0908247
1722 1 13.8621 26.8914 16.3885 0.0685763
1723 1 40.5022 26.2529 16.9476 0.0164874
1724 1 -30.6226 28.4421 16.4157 0.0647027
1725 1 -4.18927 29.8214 16.6457 0.0652317
1726 1 -0.91359 28.627 16.6572 0.0709387
1727 1 2.60075 29.4987 15.9639 0.085157
1728 1 8.92038 28.9603 16.9717 -0.0149337
1729 1 13.272 30.1131 16.223 0.0545526
1730 1 15.931 30.3963 16.3662 0.0330738
1731 1 28.7958 28.331 16.4942 0.0827233
1732 1 31.3288 28.8592 16.3729 0.109748
1733 1 39.3614 30.6222 16.6878 0.0356779
1734 1 -44.7523 32.643 16.6272 0.0129301
1735 1 -37.4228 32.6626 15.9896 0.0554849
1736 1 -30.6645 31.1546 16.4369 0.0619107
1737 1 -15.5877 31.7944 16.5308 0.051992
1738 1 -11.837 31.564 16.3168 0.0531455
1739 1 5.27262 30.7104 16.3724 0.0660346
1740 1 10.1556 31.3627 16.2227 0.0463321
1741 1 23.8023 31.6604 16.3777 0.0356219
1742 1 33.4759 31.0876 16.9592 0.102029
1743 1 37.1725 31.652 16.2054 0.0490636
1744 1 43.7814 31.1681 16.6849 0.0380023
1745 1 -18.4166 34.9941 16.0497 0.0593312
1746 1 -6.35894 34.9488 16.2512 0.138211
1747 1 27.3395 33.8882 16.7849 0.0208
1748 1 46.8392 33.2298 16.8635 0.0156575
1749 1 -43.3289 36.4603 16.1836 0.0287896
1750 1 -24.0017 37.3539 16.8813 0.0345005
1751 1 -19.5951 37.5274 16.9862 0.0284596
1752 1 -7.60958 37.3028 16.9591 0.103487
1753 1 6.24986 36.6874 16.3463 0.0595612
1754 1 10.7504 37.3144 16.1649 0.0978755
1755 1 15.9849 36.2392 16.3689 0.0442058
1756 1 31.4032 35.848 16.6774 0.0603048
1757 1 40.0538 35.7402 16.1366 0.0512032
1758 1 -45.479 39.9127 16.8757 0.0391113
1759 1 -39.6027 38.5481 16.0507 0.0847892
1760 1 -36.1889 39.8463 15.8963 0.0503116
1761 1 -33.9412 38.6863 16.6728 0.0384434
1762 1 -31.1684 39.5305 16.0856 0.0313386
1763 1 -26.9687 40.0579 16.7316 0.0685197
1764 1 -11.6528 37.9849 15.9851 0.0522386
1765 1 -4.30066 39.8406 15.8783 0.123779
1766 1 -1.51341 39.6788 16.16 0.100913
1767 1 12.3398 39.675 16.777 0.0891477
1768 1 21.1652 40.0314 16.2199 0.0156565
1769 1 42.5349 38.5727 16.1683 0.0844218
1770 1 45.0512 38.6861 16.8391 0.0507705
1771 1 -17.1541 41.2171 16.1185 0.0854321
1772 1 -5.26339 42.3324 16.0639 0.116172
1773 1 16.8651 40.4099 16.6283 0.0135085
1774 1 32.7913 40.4363 16.6072 0.107839
1775 1 41.0541 40.9566 16.4196 0.0294539
1776 1 -42.231 43.1614 15.9805 0.0462937
1777 1 -38.6388 43.5901 16.2637 0.0523161
1778 1 -31.7553 42.4809 16.4196 0.0580466
1779 1 -22.6749 43.8069 16.4814 0.0610418
1780 1 5.71391 42.7282 16.7943 0.09552
1781 1 14.526 43.1478 16.8393 0.0216222
1782 1 17.2302 44.7416 16.3189 0.0208286
1783 1 30.754 42.6807 16.9635 0.0992627
1784 1 45.1916 44.731 16.0172 0.0194408
1785 1 -40.6471 45.7645 15.8869 0.0448303
1786 1 -19.1511 46.9419 16.934 0.0636459
1787 1 -11.8867 44.9846 16.9338 0.0492743
1788 1 -8.93187 46.315 16.4825 0.0398111
1789 1 -4.7363 46.292 16.926 0.0255949
1790 1 7.91567 47.1218 16.9637 0.0741813
1791 1 10.0352 44.9353 16.671 0.0597708
1792 1 35.1019 46.9446 16.4727 -0.0053937
1793 1 39.7152 45.0496 16.9435 -0.00416392


# Figure 2c   s1 as function of costheta
-1 0.54051821
-0.95 0.60973946
-0.9 0.67915583
-0.85 0.74694002
-0.8 0.81113508
-0.75 0.86974472
-0.7 0.92083449
-0.65 0.96263692
-0.6 0.99365269
-0.55 1.0127398
-0.5 1.0191833
-0.45 1.0127398
-0.4 0.99365268
-0.35 0.96263691
-0.3 0.92083447
-0.25 0.8697447
-0.2 0.81113506
-0.15 0.74694
-0.1 0.67915581
-0.05 0.60973943
0 0.54051818
0.05 0.47311584
0.1 0.4088988
0.15 0.34894369
0.2 0.29402619
0.25 0.24462894
0.3 0.20096518
0.35 0.16301403
0.4 0.13056305
0.45 0.10325397
0.5 0.080627721
0.55 0.062166036
0.6 0.047327452
0.65 0.035576583
0.7 0.026406237
0.75 0.019352628
0.8 0.014004401
0.85 0.010006456
0.9 0.0070597156
0.95 0.0049179633
1 0.003382786

# Figure 2c   s2 as function of costheta

-1 0.52949257
-0.95 0.5836314
-0.9 0.63674717
-0.85 0.68761446
-0.8 0.73497503
-0.75 0.77758839
-0.7 0.81428522
-0.65 0.8440204
-0.6 0.86592232
-0.55 0.87933535
-0.5 0.88385237
-0.45 0.87933534
-0.4 0.86592232
-0.35 0.84402039
-0.3 0.81428521
-0.25 0.77758837
-0.2 0.73497501
-0.15 0.68761444
-0.1 0.63674715
-0.05 0.58363137
0 0.52949255
0.05 0.47547828
0.1 0.42262104
0.15 0.37181007
0.2 0.32377311
0.25 0.27906799
0.3 0.23808326
0.35 0.20104686
0.4 0.16804103
0.45 0.13902183
0.5 0.1138414
0.55 0.092271398
0.6 0.074025876
0.65 0.058782712
0.7 0.046202479
0.75 0.035944342
0.8 0.027678682
0.85 0.021096474
0.9 0.015915634
0.95 0.011884684
1 0.0087841735

# Figure 2c   s3 as function of costheta

-1 0.55042521
-0.95 0.57968595
-0.9 0.6070372
-0.85 0.63207109
-0.8 0.65440201
-0.75 0.67367651
-0.7 0.68958256
-0.65 0.70185793
-0.6 0.71029743
-0.55 0.71475854
-0.5 0.71516548
-0.45 0.71151133
-0.4 0.7038582
-0.35 0.69233552
-0.3 0.67713636
-0.25 0.65851207
-0.2 0.63676535
-0.15 0.6122421
-0.1 0.58532226
-0.05 0.55641006
0 0.525924
0.05 0.49428688
0.1 0.46191627
0.15 0.42921563
0.2 0.39656636
0.25 0.36432107
0.3 0.33279807
0.35 0.3022772
0.4 0.27299712
0.45 0.24515391
0.5 0.21890095
0.55 0.19435001
0.6 0.17157325
0.65 0.15060613
0.7 0.13145098
0.75 0.11408093
0.8 0.098444261
0.85 0.084468701
0.9 0.072065816
0.95 0.061135136
1 0.05156803

# Figure 2c   s4 as function of costheta

-1 0.52627955
-0.95 0.55639702
-0.9 0.58480222
-0.85 0.61106744
-0.8 0.63478285
-0.75 0.65556709
-0.7 0.67307742
-0.65 0.6870191
-0.6 0.69715366
-0.55 0.70330569
-0.5 0.70536786
-0.45 0.70330404
-0.4 0.6971504
-0.35 0.68701427
-0.3 0.67307111
-0.25 0.65555941
-0.2 0.63477393
-0.15 0.61105741
-0.1 0.58479126
-0.05 0.55638529
0 0.52626722
0.05 0.49487204
0.1 0.46263175
0.15 0.42996575
0.2 0.39727222
0.25 0.36492066
0.3 0.33324576
0.35 0.30254273
0.4 0.27306417
0.45 0.24501836
0.5 0.21856895
0.55 0.1938359
0.6 0.17089756
0.65 0.14979366
0.7 0.13052898
0.75 0.11307754
0.8 0.097387151
0.85 0.083384033
0.9 0.070977394
0.95 0.060063843
1 0.050531489

# Figure 2c 2D crystal costheta

-1 0.30163849
-0.95 0.40111013
-0.9 0.51762004
-0.85 0.64822998
-0.8 0.78780317
-0.75 0.92913093
-0.7 1.0634246
-0.65 1.1811554
-0.6 1.2731454
-0.55 1.3317402
-0.5 1.3518597
-0.45 1.3317242
-0.4 1.2731148
-0.35 1.1811129
-0.3 1.0633735
-0.25 0.92907518
-0.2 0.78774645
-0.15 0.64817552
-0.1 0.51757034
-0.05 0.40106681
0 0.3016023
0.05 0.22010157
0.1 0.15587707
0.15 0.10713019
0.2 0.07145163
0.25 0.046246936
0.3 0.029048545
0.35 0.017706649
0.4 0.010474154
0.45 0.0060127355
0.5 0.0033496223
0.55 0.001810882
0.6 0.0009500688
0.65 0.00048371609
0.7 0.00023899928
0.75 0.000114597
0.8 5.3323724e-05
0.85 2.4078991e-05
0.9 1.0551803e-05
0.95 4.4873056e-06
1 1.85189e-06


# Figure 2d m4 profile
-6.75219 0
-6.65219 0
-6.55219 0
-6.45219 0
-6.35219 0
-6.25219 0
-6.15219 0
-6.05219 0
-5.95219 0
-5.85219 0
-5.75219 0
-5.65219 0
-5.55219 0
-5.45219 0
-5.35219 0
-5.25219 0
-5.15219 0
-5.05219 0
-4.95219 0
-4.85219 0
-4.75219 0
-4.65219 0
-4.55219 0
-4.45219 0.032
-4.35219 0.0734484
-4.25219 0.10262636
-4.15219 0.13108172
-4.05219 0.13855632
-4.044182 0.13832993
-4.036174 0.13810355
-4.028166 0.13787717
-4.020158 0.13765082
-4.01215 0.13742449
-4.004142 0.13719818
-3.9961339 0.13697191
-3.9881259 0.13674568
-3.9801179 0.1365195
-3.9721099 0.13629337
-3.9641019 0.13606729
-3.9560939 0.13584128
-3.9480859 0.13561534
-3.9400779 0.13538947
-3.9320699 0.13516369
-3.9240619 0.13493801
-3.9160539 0.13471244
-3.9080459 0.13448698
-3.9000378 0.13426165
-3.8920298 0.13403646
-3.8840218 0.13381142
-3.8760138 0.13358653
-3.8680058 0.13336182
-3.8599978 0.13313728
-3.8519898 0.13291294
-3.8439818 0.13268879
-3.8359738 0.13246486
-3.8279658 0.13224114
-3.8199578 0.13201766
-3.8119498 0.13179442
-3.8039418 0.13157143
-3.7959337 0.13134871
-3.7879257 0.13112626
-3.7799177 0.1309041
-3.7719097 0.13068223
-3.7639017 0.13046067
-3.7558937 0.13023943
-3.7478857 0.13001852
-3.7398777 0.12979795
-3.7318697 0.12957772
-3.7238617 0.12935786
-3.7158537 0.12913837
-3.7078457 0.12891926
-3.6998376 0.12870054
-3.6918296 0.12848223
-3.6838216 0.12826433
-3.6758136 0.12804685
-3.6678056 0.12782981
-3.6597976 0.12761321
-3.6517896 0.12739708
-3.6437816 0.1271814
-3.6357736 0.12696621
-3.6277656 0.1267515
-3.6197576 0.12653729
-3.6117496 0.12632359
-3.6037416 0.1261104
-3.5957335 0.12589774
-3.5877255 0.12568561
-3.5797175 0.12547403
-3.5717095 0.12526301
-3.5637015 0.12505255
-3.5556935 0.12484266
-3.5476855 0.12463337
-3.5396775 0.12442466
-3.5316695 0.12421657
-3.5236615 0.12400908
-3.5156535 0.12380222
-3.5076455 0.12359598
-3.4996374 0.12339039
-3.4916294 0.12318545
-3.4836214 0.12298117
-3.4756134 0.12277755
-3.4676054 0.12257462
-3.4595974 0.12237237
-3.4515894 0.12217081
-3.4435814 0.12196996
-3.4355734 0.12176982
-3.4275654 0.12157041
-3.4195574 0.12137172
-3.4115494 0.12117377
-3.4035414 0.12097657
-3.3955333 0.12078013
-3.3875253 0.12058444
-3.3795173 0.12038953
-3.3715093 0.1201954
-3.3635013 0.12000206
-3.3554933 0.11980952
-3.3474853 0.11961779
-3.3394773 0.11942686
-3.3314693 0.11923676
-3.3234613 0.11904748
-3.3154533 0.11885904
-3.3074453 0.11867145
-3.2994372 0.1184847
-3.2914292 0.1182988
-3.2834212 0.11811377
-3.2754132 0.11792961
-3.2674052 0.11774633
-3.2593972 0.11756393
-3.2513892 0.11738242
-3.2433812 0.11720181
-3.2353732 0.1170221
-3.2273652 0.1168433
-3.2193572 0.11666542
-3.2113492 0.11648846
-3.2033412 0.11631242
-3.1953331 0.11613731
-3.1873251 0.11596313
-3.1793171 0.1157899
-3.1713091 0.11561761
-3.1633011 0.11544627
-3.1552931 0.11527589
-3.1472851 0.11510647
-3.1392771 0.11493802
-3.1312691 0.11477053
-3.1232611 0.11460402
-3.1152531 0.11443849
-3.1072451 0.11427394
-3.099237 0.11411037
-3.091229 0.11394779
-3.083221 0.1137862
-3.075213 0.11362561
-3.067205 0.11346602
-3.059197 0.11330742
-3.051189 0.11314984
-3.043181 0.11299326
-3.035173 0.1128377
-3.027165 0.11268315
-3.019157 0.11252962
-3.011149 0.1123771
-3.003141 0.1122256
-2.9951329 0.11207513
-2.9871249 0.11192568
-2.9791169 0.11177725
-2.9711089 0.11162985
-2.9631009 0.11148349
-2.9550929 0.11133815
-2.9470849 0.11119385
-2.9390769 0.11105058
-2.9310689 0.11090835
-2.9230609 0.11076715
-2.9150529 0.110627
-2.9070449 0.11048787
-2.8990368 0.11034979
-2.8910288 0.11021274
-2.8830208 0.11007673
-2.8750128 0.10994177
-2.8670048 0.10980784
-2.8589968 0.10967495
-2.8509888 0.1095431
-2.8429808 0.10941229
-2.8349728 0.10928253
-2.8269648 0.1091538
-2.8189568 0.10902611
-2.8109488 0.10889946
-2.8029408 0.10877385
-2.7949327 0.10864928
-2.7869247 0.10852575
-2.7789167 0.10840325
-2.7709087 0.10828179
-2.7629007 0.10816136
-2.7548927 0.10804197
-2.7468847 0.10792361
-2.7388767 0.10780629
-2.7308687 0.10769
-2.7228607 0.10757474
-2.7148527 0.10746052
-2.7068447 0.10734731
-2.6988366 0.10723514
-2.6908286 0.10712399
-2.6828206 0.10701387
-2.6748126 0.10690477
-2.6668046 0.10679669
-2.6587966 0.10668963
-2.6507886 0.10658359
-2.6427806 0.10647856
-2.6347726 0.10637456
-2.6267646 0.10627156
-2.6187566 0.10616957
-2.6107486 0.10606859
-2.6027406 0.10596862
-2.5947325 0.10586965
-2.5867245 0.10577168
-2.5787165 0.10567471
-2.5707085 0.10557874
-2.5627005 0.10548376
-2.5546925 0.10538977
-2.5466845 0.10529677
-2.5386765 0.10520475
-2.5306685 0.10511372
-2.5226605 0.10502366
-2.5146525 0.10493458
-2.5066445 0.10484648
-2.4986364 0.10475934
-2.4906284 0.10467316
-2.4826204 0.10458795
-2.4746124 0.1045037
-2.4666044 0.1044204
-2.4585964 0.10433805
-2.4505884 0.10425665
-2.4425804 0.10417619
-2.4345724 0.10409667
-2.4265644 0.10401809
-2.4185564 0.10394044
-2.4105484 0.10386371
-2.4025404 0.10378791
-2.3945323 0.10371302
-2.3865243 0.10363904
-2.3785163 0.10356597
-2.3705083 0.1034938
-2.3625003 0.10342253
-2.3544923 0.10335215
-2.3464843 0.10328266
-2.3384763 0.10321405
-2.3304683 0.10314632
-2.3224603 0.10307947
-2.3144523 0.10301347
-2.3064443 0.10294834
-2.2984362 0.10288407
-2.2904282 0.10282064
-2.2824202 0.10275806
-2.2744122 0.10269631
-2.2664042 0.10263539
-2.2583962 0.1025753
-2.2503882 0.10251604
-2.2423802 0.10245758
-2.2343722 0.10239993
-2.2263642 0.10234309
-2.2183562 0.10228704
-2.2103482 0.10223178
-2.2023402 0.1021773
-2.1943321 0.1021236
-2.1863241 0.10207066
-2.1783161 0.10201849
-2.1703081 0.10196708
-2.1623001 0.10191641
-2.1542921 0.10186649
-2.1462841 0.10181731
-2.1382761 0.10176886
-2.1302681 0.10172113
-2.1222601 0.10167412
-2.1142521 0.10162781
-2.1062441 0.10158222
-2.098236 0.10153731
-2.090228 0.1014931
-2.08222 0.10144957
-2.074212 0.10140671
-2.066204 0.10136453
-2.058196 0.101323
-2.050188 0.10128213
-2.04218 0.10124191
-2.034172 0.10120233
-2.026164 0.10116338
-2.018156 0.10112506
-2.010148 0.10108736
-2.0021399 0.10105028
-1.9941319 0.1010138
-1.9861239 0.10097792
-1.9781159 0.10094263
-1.9701079 0.10090793
-1.9620999 0.1008738
-1.9540919 0.10084025
-1.9460839 0.10080726
-1.9380759 0.10077483
-1.9300679 0.10074295
-1.9220599 0.10071162
-1.9140519 0.10068083
-1.9060439 0.10065056
-1.8980358 0.10062082
-1.8900278 0.1005916
-1.8820198 0.10056289
-1.8740118 0.10053469
-1.8660038 0.10050698
-1.8579958 0.10047977
-1.8499878 0.10045304
-1.8419798 0.10042679
-1.8339718 0.10040101
-1.8259638 0.1003757
-1.8179558 0.10035085
-1.8099478 0.10032646
-1.8019397 0.10030251
-1.7939317 0.100279
-1.7859237 0.10025593
-1.7779157 0.10023328
-1.7699077 0.10021106
-1.7618997 0.10018926
-1.7538917 0.10016787
-1.7458837 0.10014688
-1.7378757 0.10012629
-1.7298677 0.10010609
-1.7218597 0.10008628
-1.7138517 0.10006685
-1.7058437 0.1000478
-1.6978356 0.10002911
-1.6898276 0.10001079
-1.6818196 0.099992821
-1.6738116 0.099975206
-1.6658036 0.099957936
-1.6577956 0.099941005
-1.6497876 0.099924408
-1.6417796 0.099908139
-1.6337716 0.099892191
-1.6257636 0.099876561
-1.6177556 0.099861241
-1.6097476 0.099846227
-1.6017395 0.099831513
-1.5937315 0.099817094
-1.5857235 0.099802964
-1.5777155 0.099789117
-1.5697075 0.099775548
-1.5616995 0.099762252
-1.5536915 0.099749223
-1.5456835 0.099736456
-1.5376755 0.099723945
-1.5296675 0.099711685
-1.5216595 0.099699672
-1.5136515 0.099687901
-1.5056435 0.099676366
-1.4976354 0.099665063
-1.4896274 0.099653987
-1.4816194 0.099643132
-1.4736114 0.099632495
-1.4656034 0.099622069
-1.4575954 0.09961185
-1.4495874 0.099601834
-1.4415794 0.099592014
-1.4335714 0.099582388
-1.4255634 0.09957295
-1.4175554 0.099563696
-1.4095474 0.099554622
-1.4015393 0.099545724
-1.3935313 0.099536997
-1.3855233 0.099528436
-1.3775153 0.099520039
-1.3695073 0.099511799
-1.3614993 0.099503713
-1.3534913 0.099495776
-1.3454833 0.099487985
-1.3374753 0.099480335
-1.3294673 0.099472823
-1.3214593 0.099465446
-1.3134513 0.099458201
-1.3054433 0.099451083
-1.2974352 0.099444089
-1.2894272 0.099437217
-1.2814192 0.099430462
-1.2734112 0.099423822
-1.2654032 0.099417293
-1.2573952 0.099410871
-1.2493872 0.099404553
-1.2413792 0.099398336
-1.2333712 0.099392218
-1.2253632 0.099386196
-1.2173552 0.099380269
-1.2093472 0.099374433
-1.2013391 0.099368688
-1.1933311 0.099363029
-1.1853231 0.099357456
-1.1773151 0.099351966
-1.1693071 0.099346557
-1.1612991 0.099341226
-1.1532911 0.099335971
-1.1452831 0.09933079
-1.1372751 0.099325681
-1.1292671 0.099320645
-1.1212591 0.09931568
-1.1132511 0.099310786
-1.1052431 0.09930596
-1.097235 0.099301204
-1.089227 0.099296515
-1.081219 0.099291893
-1.073211 0.099287337
-1.065203 0.099282847
-1.057195 0.099278421
-1.049187 0.099274058
-1.041179 0.099269759
-1.033171 0.099265524
-1.025163 0.099261352
-1.017155 0.099257245
-1.009147 0.099253203
-1.0011389 0.099249227
-0.99313094 0.099245316
-0.98512293 0.099241471
-0.97711492 0.099237693
-0.96910692 0.099233982
-0.96109891 0.099230339
-0.9530909 0.099226763
-0.94508289 0.099223256
-0.93707488 0.099219819
-0.92906688 0.099216452
-0.92105887 0.099213158
-0.91305086 0.099209938
-0.90504285 0.099206793
-0.89703484 0.099203724
-0.88902684 0.099200733
-0.88101883 0.099197822
-0.87301082 0.099194992
-0.86500281 0.099192243
-0.8569948 0.099189578
-0.8489868 0.099186998
-0.84097879 0.099184505
-0.83297078 0.0991821
-0.82496277 0.099179785
-0.81695476 0.099177562
-0.80894676 0.099175432
-0.80093875 0.099173399
-0.79293074 0.099171463
-0.78492273 0.099169626
-0.77691472 0.099167891
-0.76890672 0.099166258
-0.76089871 0.09916473
-0.7528907 0.09916331
-0.74488269 0.099161997
-0.73687468 0.099160795
-0.72886668 0.099159706
-0.72085867 0.099158731
-0.71285066 0.099157874
-0.70484265 0.099157134
-0.69683464 0.099156516
-0.68882664 0.099156021
-0.68081863 0.09915565
-0.67281062 0.099155406
-0.66480261 0.099155292
-0.6567946 0.099155308
-0.6487866 0.099155457
-0.64077859 0.099155742
-0.63277058 0.099156162
-0.62476257 0.099156722
-0.61675456 0.099157421
-0.60874656 0.099158262
-0.60073855 0.099159246
-0.59273054 0.099160375
-0.58472253 0.099161651
-0.57671452 0.099163076
-0.56870652 0.09916465
-0.56069851 0.099166376
-0.5526905 0.099168256
-0.54468249 0.09917029
-0.53667448 0.099172481
-0.52866648 0.099174829
-0.52065847 0.099177335
-0.51265046 0.099180001
-0.50464245 0.099182828
-0.49663444 0.099185816
-0.48862644 0.099188966
-0.48061843 0.099192281
-0.47261042 0.09919576
-0.46460241 0.099199405
-0.4565944 0.099203217
-0.4485864 0.099207198
-0.44057839 0.099211347
-0.43257038 0.099215665
-0.42456237 0.099220154
-0.41655436 0.099224812
-0.40854636 0.099229641
-0.40053835 0.099234642
-0.39253034 0.099239814
-0.38452233 0.099245158
-0.37651432 0.099250674
-0.36850632 0.099256364
-0.36049831 0.099262227
-0.3524903 0.099268264
-0.34448229 0.099274475
-0.33647428 0.099280861
-0.32846628 0.09928742
-0.32045827 0.099294152
-0.31245026 0.099301058
-0.30444225 0.099308137
-0.29643424 0.099315388
-0.28842624 0.099322812
-0.28041823 0.099330407
-0.27241022 0.099338174
-0.26440221 0.099346112
-0.2563942 0.099354222
-0.2483862 0.099362502
-0.24037819 0.099370952
-0.23237018 0.099379572
-0.22436217 0.099388359
-0.21635416 0.099397314
-0.20834616 0.099406434
-0.20033815 0.09941572
-0.19233014 0.09942517
-0.18432213 0.099434783
-0.17631412 0.099444558
-0.16830612 0.099454495
-0.16029811 0.099464591
-0.1522901 0.099474847
-0.14428209 0.09948526
-0.13627408 0.099495831
-0.12826608 0.099506557
-0.12025807 0.099517436
-0.11225006 0.099528468
-0.10424205 0.09953965
-0.096234044 0.099550982
-0.088226036 0.099562462
-0.080218028 0.099574088
-0.07221002 0.099585859
-0.064202012 0.099597774
-0.056194004 0.09960983
-0.048185996 0.099622028
-0.040177988 0.099634364
-0.03216998 0.099646837
-0.024161972 0.099659446
-0.016153964 0.099672188
-0.008145956 0.099685063
-0.00013794795 0.099698067
0.0078700601 0.099711201
0.015878068 0.099724461
0.023886076 0.099737846
0.031894084 0.099751355
0.039902092 0.099764985
0.0479101 0.099778735
0.055918108 0.099792603
0.063926116 0.099806588
0.071934124 0.099820687
0.079942132 0.099834899
0.08795014 0.099849222
0.095958148 0.099863653
0.10396616 0.099878192
0.11197416 0.099892837
0.11998217 0.099907585
0.12799018 0.099922434
0.13599819 0.099937384
0.1440062 0.099952431
0.1520142 0.099967575
0.16002221 0.099982813
0.16803022 0.099998144
0.17603823 0.10001357
0.18404624 0.10002908
0.19205424 0.10004467
0.20006225 0.10006036
0.20807026 0.10007612
0.21607827 0.10009197
0.22408628 0.1001079
0.23209428 0.1001239
0.24010229 0.10013998
0.2481103 0.10015613
0.25611831 0.10017236
0.26412632 0.10018866
0.27213432 0.10020502
0.28014233 0.10022145
0.28815034 0.10023795
0.29615835 0.1002545
0.30416636 0.10027112
0.31217436 0.10028779
0.32018237 0.10030451
0.32819038 0.10032129
0.33619839 0.10033812
0.3442064 0.100355
0.3522144 0.10037192
0.36022241 0.10038889
0.36823042 0.1004059
0.37623843 0.10042295
0.38424644 0.10044003
0.39225444 0.10045715
0.40026245 0.1004743
0.40827046 0.10049148
0.41627847 0.10050868
0.42428648 0.10052591
0.43229448 0.10054316
0.44030249 0.10056043
0.4483105 0.10057772
0.45631851 0.10059502
0.46432652 0.10061233
0.47233452 0.10062965
0.48034253 0.10064698
0.48835054 0.10066431
0.49635855 0.10068164
0.50436656 0.10069896
0.51237456 0.10071628
0.52038257 0.10073359
0.52839058 0.10075088
0.53639859 0.10076816
0.5444066 0.10078542
0.5524146 0.10080266
0.56042261 0.10081988
0.56843062 0.10083706
0.57643863 0.10085422
0.58444664 0.10087134
0.59245464 0.10088841
0.60046265 0.10090545
0.60847066 0.10092244
0.61647867 0.10093938
0.62448668 0.10095627
0.63249468 0.10097311
0.64050269 0.10098988
0.6485107 0.10100659
0.65651871 0.10102323
0.66452672 0.1010398
0.67253472 0.1010563
0.68054273 0.10107271
0.68855074 0.10108905
0.69655875 0.1011053
0.70456676 0.10112146
0.71257476 0.10113753
0.72058277 0.1011535
0.72859078 0.10116937
0.73659879 0.10118514
0.7446068 0.1012008
0.7526148 0.10121635
0.76062281 0.10123178
0.76863082 0.10124709
0.77663883 0.10126228
0.78464684 0.10127735
0.79265484 0.10129229
0.80066285 0.1013071
0.80867086 0.10132177
0.81667887 0.10133631
0.82468688 0.10135071
0.83269488 0.10136496
0.84070289 0.10137907
0.8487109 0.10139302
0.85671891 0.10140683
0.86472692 0.10142048
0.87273492 0.10143397
0.88074293 0.1014473
0.88875094 0.10146047
0.89675895 0.10147348
0.90476696 0.10148633
0.91277496 0.10149901
0.92078297 0.10151152
0.92879098 0.10152386
0.93679899 0.10153602
0.944807 0.10154802
0.95281501 0.10155983
0.96082301 0.10157147
0.96883102 0.10158293
0.97683903 0.10159421
0.98484704 0.10160532
0.99285505 0.10161624
1.0008631 0.10162699
1.0088711 0.10163755
1.0168791 0.10164794
1.0248871 0.10165814
1.0328951 0.10166816
1.0409031 0.101678
1.0489111 0.10168766
1.0569191 0.10169713
1.0649271 0.10170643
1.0729351 0.10171554
1.0809431 0.10172447
1.0889511 0.10173322
1.0969591 0.1017418
1.1049672 0.1017502
1.1129752 0.10175842
1.1209832 0.10176647
1.1289912 0.10177434
1.1369992 0.10178205
1.1450072 0.10178958
1.1530152 0.10179694
1.1610232 0.10180413
1.1690312 0.10181116
1.1770392 0.10181802
1.1850472 0.10182472
1.1930552 0.10183126
1.2010633 0.10183765
1.2090713 0.10184388
1.2170793 0.10184996
1.2250873 0.1018559
1.2330953 0.10186168
1.2411033 0.10186733
1.2491113 0.10187283
1.2571193 0.1018782
1.2651273 0.10188343
1.2731353 0.10188853
1.2811433 0.10189351
1.2891513 0.10189836
1.2971593 0.10190309
1.3051674 0.10190771
1.3131754 0.10191221
1.3211834 0.10191661
1.3291914 0.1019209
1.3371994 0.1019251
1.3452074 0.10192919
1.3532154 0.10193319
1.3612234 0.10193711
1.3692314 0.10194093
1.3772394 0.10194468
1.3852474 0.10194835
1.3932554 0.10195195
1.4012635 0.10195548
1.4092715 0.10195894
1.4172795 0.10196235
1.4252875 0.10196569
1.4332955 0.10196899
1.4413035 0.10197223
1.4493115 0.10197543
1.4573195 0.1019786
1.4653275 0.10198172
1.4733355 0.10198482
1.4813435 0.10198789
1.4893515 0.10199093
1.4973595 0.10199396
1.5053676 0.10199697
1.5133756 0.10199998
1.5213836 0.10200298
1.5293916 0.10200598
1.5373996 0.10200899
1.5454076 0.102012
1.5534156 0.10201503
1.5614236 0.10201807
1.5694316 0.10202114
1.5774396 0.10202424
1.5854476 0.10202737
1.5934556 0.10203054
1.6014637 0.10203375
1.6094717 0.102037
1.6174797 0.10204031
1.6254877 0.10204368
1.6334957 0.1020471
1.6415037 0.1020506
1.6495117 0.10205416
1.6575197 0.1020578
1.6655277 0.10206153
1.6735357 0.10206534
1.6815437 0.10206924
1.6895517 0.10207324
1.6975597 0.10207734
1.7055678 0.10208155
1.7135758 0.10208587
1.7215838 0.10209032
1.7295918 0.10209488
1.7375998 0.10209958
1.7456078 0.10210441
1.7536158 0.10210938
1.7616238 0.1021145
1.7696318 0.10211976
1.7776398 0.10212519
1.7856478 0.10213077
1.7936558 0.10213653
1.8016639 0.10214246
1.8096719 0.10214857
1.8176799 0.10215487
1.8256879 0.10216136
1.8336959 0.10216805
1.8417039 0.10217494
1.8497119 0.10218205
1.8577199 0.10218936
1.8657279 0.10219691
1.8737359 0.10220468
1.8817439 0.10221268
1.8897519 0.10222093
1.8977599 0.10222944
1.905768 0.10223819
1.913776 0.10224721
1.921784 0.10225651
1.929792 0.10226608
1.9378 0.10227593
1.945808 0.10228607
1.953816 0.10229652
1.961824 0.10230726
1.969832 0.10231833
1.97784 0.10232971
1.985848 0.10234142
1.993856 0.10235347
2.0018641 0.10236586
2.0098721 0.1023786
2.0178801 0.10239171
2.0258881 0.10240518
2.0338961 0.10241903
2.0419041 0.10243326
2.0499121 0.10244788
2.0579201 0.1024629
2.0659281 0.10247832
2.0739361 0.10249416
2.0819441 0.10251043
2.0899521 0.10252713
2.0979602 0.10254426
2.1059682 0.10256185
2.1139762 0.10257989
2.1219842 0.10259839
2.1299922 0.10261737
2.1380002 0.10263683
2.1460082 0.10265678
2.1540162 0.10267722
2.1620242 0.10269817
2.1700322 0.10271964
2.1780402 0.10274162
2.1860482 0.10276414
2.1940562 0.10278719
2.2020643 0.10281079
2.2100723 0.10283494
2.2180803 0.10285966
2.2260883 0.10288494
2.2340963 0.10291081
2.2421043 0.10293725
2.2501123 0.1029643
2.2581203 0.10299194
2.2661283 0.1030202
2.2741363 0.10304907
2.2821443 0.10307856
2.2901523 0.10310869
2.2981604 0.10313945
2.3061684 0.10317087
2.3141764 0.10320293
2.3221844 0.10323565
2.3301924 0.10326905
2.3382004 0.10330311
2.3462084 0.10333786
2.3542164 0.1033733
2.3622244 0.10340944
2.3702324 0.10344628
2.3782404 0.10348383
2.3862484 0.10352209
2.3942564 0.10356107
2.4022645 0.10360078
2.4102725 0.10364123
2.4182805 0.10368241
2.4262885 0.10372434
2.4342965 0.10376703
2.4423045 0.10381047
2.4503125 0.10385467
2.4583205 0.10389965
2.4663285 0.10394541
2.4743365 0.10399194
2.4823445 0.10403926
2.4903525 0.10408737
2.4983606 0.10413628
2.5063686 0.10418599
2.5143766 0.1042365
2.5223846 0.10428783
2.5303926 0.10433997
2.5384006 0.10439293
2.5464086 0.10444671
2.5544166 0.10450133
2.5624246 0.10455678
2.5704326 0.10461306
2.5784406 0.10467019
2.5864486 0.10472816
2.5944566 0.10478698
2.6024647 0.10484666
2.6104727 0.10490718
2.6184807 0.10496857
2.6264887 0.10503082
2.6344967 0.10509393
2.6425047 0.10515792
2.6505127 0.10522277
2.6585207 0.1052885
2.6665287 0.10535511
2.6745367 0.1054226
2.6825447 0.10549097
2.6905527 0.10556023
2.6985608 0.10563037
2.7065688 0.1057014
2.7145768 0.10577332
2.7225848 0.10584613
2.7305928 0.10591984
2.7386008 0.10599445
2.7466088 0.10606995
2.7546168 0.10614635
2.7626248 0.10622366
2.7706328 0.10630187
2.7786408 0.10638098
2.7866488 0.10646099
2.7946568 0.10654191
2.8026649 0.10662373
2.8106729 0.10670646
2.8186809 0.10679009
2.8266889 0.10687463
2.8346969 0.10696007
2.8427049 0.10704642
2.8507129 0.10713368
2.8587209 0.10722184
2.8667289 0.1073109
2.8747369 0.10740087
2.8827449 0.10749175
2.8907529 0.10758352
2.898761 0.10767619
2.906769 0.10776976
2.914777 0.10786422
2.922785 0.10795958
2.930793 0.10805584
2.938801 0.10815298
2.946809 0.10825102
2.954817 0.10834994
2.962825 0.10844975
2.970833 0.10855044
2.978841 0.108652
2.986849 0.10875444
2.994857 0.10885775
3.0028651 0.10896193
3.0108731 0.10906697
3.0188811 0.10917287
3.0268891 0.10927962
3.0348971 0.10938723
3.0429051 0.10949568
3.0509131 0.10960498
3.0589211 0.10971511
3.0669291 0.10982608
3.0749371 0.10993788
3.0829451 0.1100505
3.0909531 0.11016393
3.0989612 0.11027818
3.1069692 0.11039323
3.1149772 0.11050907
3.1229852 0.11062571
3.1309932 0.11074314
3.1390012 0.11086134
3.1470092 0.11098032
3.1550172 0.11110007
3.1630252 0.11122058
3.1710332 0.11134184
3.1790412 0.11146385
3.1870492 0.1115866
3.1950572 0.11171007
3.2030653 0.11183427
3.2110733 0.11195918
3.2190813 0.1120848
3.2270893 0.11221112
3.2350973 0.11233812
3.2431053 0.11246581
3.2511133 0.11259418
3.2591213 0.11272321
3.2671293 0.11285289
3.2751373 0.11298323
3.2831453 0.11311421
3.2911533 0.11324581
3.2991614 0.11337804
3.3071694 0.11351088
3.3151774 0.11364432
3.3231854 0.11377835
3.3311934 0.11391297
3.3392014 0.11404816
3.3472094 0.11418392
3.3552174 0.11432024
3.3632254 0.1144571
3.3712334 0.11459451
3.3792414 0.11473244
3.3872494 0.11487089
3.3952574 0.11500985
3.4032655 0.11514931
3.4112735 0.11528926
3.4192815 0.11542969
3.4272895 0.1155706
3.4352975 0.11571197
3.4433055 0.11585379
3.4513135 0.11599605
3.4593215 0.11613875
3.4673295 0.11628187
3.4753375 0.11642541
3.4833455 0.11656936
3.4913535 0.1167137
3.4993616 0.11685843
3.5073696 0.11700353
3.5153776 0.11714901
3.5233856 0.11729484
3.5313936 0.11744103
3.5394016 0.11758755
3.5474096 0.11773441
3.5554176 0.11788158
3.5634256 0.11802907
3.5714336 0.11817687
3.5794416 0.11832496
3.5874496 0.11847333
3.5954576 0.11862198
3.6034657 0.11877091
3.6114737 0.11892009
3.6194817 0.11906952
3.6274897 0.11921919
3.6354977 0.1193691
3.6435057 0.11951923
3.6515137 0.11966957
3.6595217 0.11982013
3.6675297 0.11997088
3.6755377 0.12012182
3.6835457 0.12027295
3.6915537 0.12042426
3.6995618 0.12057573
3.7075698 0.12072736
3.7155778 0.12087915
3.7235858 0.12103109
3.7315938 0.12118316
3.7396018 0.12133536
3.7476098 0.12148769
3.7556178 0.12164014
3.7636258 0.12179269
3.7716338 0.12194535
3.7796418 0.12209811
3.7876498 0.12225096
3.7956578 0.12240389
3.8036659 0.12255691
3.8116739 0.12271001
3.8196819 0.12286317
3.8276899 0.1230164
3.8356979 0.12316969
3.8437059 0.12332303
3.8517139 0.12347642
3.8597219 0.12362985
3.8677299 0.12378333
3.8757379 0.12393683
3.8837459 0.12409037
3.8917539 0.12424394
3.899762 0.12439753
3.90777 0.12455115
3.915778 0.12470478
3.923786 0.12485843
3.931794 0.12501209
3.939802 0.12516575
4.04781 0.12850781
4.14781 0.11923089
4.24781 0.091838572
4.34781 0.064071092
4.44781 0.033999972
4.54781 0.01733332
4.64781 -3.8857806e-17
4.74781 -3.8857806e-17


# Figure 2d m5 profile
 
-6.75219 0
-6.65219 0
-6.55219 0
-6.45219 0
-6.35219 0
-6.25219 0
-6.15219 0
-6.05219 0
-5.95219 0
-5.85219 0
-5.75219 0
-5.65219 0
-5.55219 0
-5.45219 0
-5.35219 0
-5.25219 0
-5.15219 0
-5.05219 0
-4.95219 0
-4.85219 0
-4.75219 0
-4.65219 0
-4.55219 0.08
-4.45219 0.17933336
-4.35219 0.2872262
-4.25219 0.39248848
-4.15219 0.49269128
-4.05219 0.49055582
-4.0440819 0.4897091
-4.0359738 0.4888625
-4.0278657 0.48801611
-4.0197576 0.48717005
-4.0116495 0.48632442
-4.0035414 0.48547935
-3.9954332 0.48463492
-3.9873251 0.48379126
-3.979217 0.48294847
-3.9711089 0.48210666
-3.9630008 0.48126595
-3.9548927 0.48042643
-3.9467846 0.47958823
-3.9386765 0.47875151
-3.9305684 0.47791647
-3.9224603 0.47708332
-3.9143522 0.47625225
-3.9062441 0.47542347
-3.8981359 0.47459719
-3.8900278 0.4737736
-3.8819197 0.4729529
-3.8738116 0.4721353
-3.8657035 0.471321
-3.8575954 0.47051021
-3.8494873 0.46970312
-3.8413792 0.46889993
-3.8332711 0.46810085
-3.825163 0.46730606
-3.8170549 0.46651577
-3.8089468 0.46573016
-3.8008386 0.46494944
-3.7927305 0.4641738
-3.7846224 0.46340344
-3.7765143 0.46263855
-3.7684062 0.46187933
-3.7602981 0.46112597
-3.75219 0.46037868
-3.7440819 0.45963762
-3.7359738 0.45890295
-3.7278657 0.45817477
-3.7197576 0.45745321
-3.7116495 0.45673839
-3.7035414 0.45603042
-3.6954332 0.45532944
-3.6873251 0.45463556
-3.679217 0.45394889
-3.6711089 0.45326957
-3.6630008 0.4525977
-3.6548927 0.45193342
-3.6467846 0.45127684
-3.6386765 0.45062801
-3.6305684 0.44998697
-3.6224603 0.44935375
-3.6143522 0.44872836
-3.6062441 0.44811085
-3.5981359 0.44750122
-3.5900278 0.44689952
-3.5819197 0.44630576
-3.5738116 0.44571997
-3.5657035 0.44514219
-3.5575954 0.44457243
-3.5494873 0.44401072
-3.5413792 0.44345707
-3.5332711 0.44291143
-3.525163 0.44237376
-3.5170549 0.44184401
-3.5089468 0.44132214
-3.5008386 0.4408081
-3.4927305 0.44030186
-3.4846224 0.43980336
-3.4765143 0.43931256
-3.4684062 0.43882942
-3.4602981 0.43835389
-3.45219 0.43788593
-3.4440819 0.43742549
-3.4359738 0.4369725
-3.4278657 0.43652688
-3.4197576 0.43608857
-3.4116495 0.43565749
-3.4035414 0.43523357
-3.3954332 0.43481673
-3.3873251 0.4344069
-3.379217 0.43400401
-3.3711089 0.43360798
-3.3630008 0.43321874
-3.3548927 0.43283622
-3.3467846 0.43246035
-3.3386765 0.43209104
-3.3305684 0.43172824
-3.3224603 0.43137187
-3.3143522 0.43102186
-3.3062441 0.43067815
-3.2981359 0.43034065
-3.2900278 0.4300093
-3.2819197 0.42968403
-3.2738116 0.42936477
-3.2657035 0.42905145
-3.2575954 0.428744
-3.2494873 0.42844235
-3.2413792 0.42814642
-3.2332711 0.42785615
-3.225163 0.42757146
-3.2170549 0.42729228
-3.2089468 0.42701855
-3.2008386 0.42675019
-3.1927305 0.42648712
-3.1846224 0.42622928
-3.1765143 0.4259766
-3.1684062 0.425729
-3.1602981 0.42548642
-3.15219 0.42524877
-3.1440819 0.425016
-3.1359738 0.42478802
-3.1278657 0.42456475
-3.1197576 0.42434612
-3.1116495 0.42413205
-3.1035414 0.42392247
-3.0954332 0.42371729
-3.0873251 0.42351644
-3.079217 0.42331984
-3.0711089 0.42312741
-3.0630008 0.42293908
-3.0548927 0.42275477
-3.0467846 0.4225744
-3.0386765 0.42239791
-3.0305684 0.42222522
-3.0224603 0.42205627
-3.0143522 0.421891
-3.0062441 0.42172935
-2.9981359 0.42157125
-2.9900278 0.42141663
-2.9819197 0.42126543
-2.9738116 0.42111759
-2.9657035 0.42097303
-2.9575954 0.4208317
-2.9494873 0.42069354
-2.9413792 0.42055847
-2.9332711 0.42042644
-2.925163 0.4202974
-2.9170549 0.42017129
-2.9089468 0.42004805
-2.9008386 0.41992762
-2.8927305 0.41980996
-2.8846224 0.41969499
-2.8765143 0.41958266
-2.8684062 0.41947292
-2.8602981 0.41936571
-2.85219 0.41926097
-2.8440819 0.41915865
-2.8359738 0.41905869
-2.8278657 0.41896105
-2.8197576 0.41886567
-2.8116495 0.4187725
-2.8035414 0.4186815
-2.7954332 0.41859262
-2.7873251 0.4185058
-2.779217 0.41842099
-2.7711089 0.41833815
-2.7630008 0.41825721
-2.7548927 0.41817815
-2.7467846 0.41810089
-2.7386765 0.41802541
-2.7305684 0.41795168
-2.7224603 0.41787966
-2.7143522 0.41780932
-2.7062441 0.41774064
-2.6981359 0.41767358
-2.6900278 0.41760811
-2.6819197 0.4175442
-2.6738116 0.41748182
-2.6657035 0.41742093
-2.6575954 0.41736152
-2.6494873 0.41730354
-2.6413792 0.41724698
-2.6332711 0.41719181
-2.625163 0.41713801
-2.6170549 0.41708557
-2.6089468 0.41703448
-2.6008386 0.4169847
-2.5927305 0.41693624
-2.5846224 0.41688906
-2.5765143 0.41684315
-2.5684062 0.41679849
-2.5602981 0.41675507
-2.55219 0.41671287
-2.5440819 0.41667187
-2.5359738 0.41663205
-2.5278657 0.41659341
-2.5197576 0.41655591
-2.5116495 0.41651956
-2.5035414 0.41648432
-2.4954332 0.4164502
-2.4873251 0.41641716
-2.479217 0.4163852
-2.4711089 0.4163543
-2.4630008 0.41632445
-2.4548927 0.41629562
-2.4467846 0.4162678
-2.4386765 0.41624098
-2.4305684 0.41621513
-2.4224603 0.41619021
-2.4143522 0.41616622
-2.4062441 0.41614312
-2.3981359 0.4161209
-2.3900278 0.41609952
-2.3819197 0.41607897
-2.3738116 0.41605921
-2.3657035 0.41604024
-2.3575954 0.41602201
-2.3494873 0.41600451
-2.3413792 0.41598772
-2.3332711 0.4159716
-2.325163 0.41595614
-2.3170549 0.4159413
-2.3089468 0.41592706
-2.3008386 0.4159134
-2.2927305 0.4159003
-2.2846224 0.41588771
-2.2765143 0.41587563
-2.2684062 0.41586403
-2.2602981 0.41585287
-2.25219 0.41584214
-2.2440819 0.4158318
-2.2359738 0.41582186
-2.2278657 0.41581229
-2.2197576 0.41580307
-2.2116495 0.41579421
-2.2035414 0.41578569
-2.1954332 0.41577748
-2.1873251 0.41576959
-2.179217 0.41576199
-2.1711089 0.41575469
-2.1630008 0.41574765
-2.1548927 0.41574088
-2.1467846 0.41573435
-2.1386765 0.41572806
-2.1305684 0.41572199
-2.1224603 0.41571614
-2.1143522 0.41571048
-2.1062441 0.41570502
-2.0981359 0.41569973
-2.0900278 0.41569461
-2.0819197 0.41568963
-2.0738116 0.41568481
-2.0657035 0.41568011
-2.0575954 0.41567552
-2.0494873 0.41567105
-2.0413792 0.41566666
-2.0332711 0.41566236
-2.025163 0.41565811
-2.0170549 0.41565391
-2.0089468 0.41564974
-2.0008386 0.41564558
-1.9927305 0.41564141
-1.9846224 0.41563723
-1.9765143 0.41563302
-1.9684062 0.41562875
-1.9602981 0.41562441
-1.95219 0.41562
-1.9440819 0.41561548
-1.9359738 0.41561086
-1.9278657 0.41560612
-1.9197576 0.41560126
-1.9116495 0.41559626
-1.9035414 0.41559112
-1.8954332 0.41558582
-1.8873251 0.41558037
-1.879217 0.41557474
-1.8711089 0.41556893
-1.8630008 0.41556293
-1.8548927 0.41555674
-1.8467846 0.41555034
-1.8386765 0.41554373
-1.8305684 0.4155369
-1.8224603 0.41552986
-1.8143522 0.41552259
-1.8062441 0.4155151
-1.7981359 0.41550739
-1.7900278 0.41549945
-1.7819197 0.41549128
-1.7738116 0.41548287
-1.7657035 0.41547423
-1.7575954 0.41546535
-1.7494873 0.41545622
-1.7413792 0.41544685
-1.7332711 0.41543722
-1.725163 0.41542733
-1.7170549 0.41541716
-1.7089468 0.41540671
-1.7008386 0.41539597
-1.6927305 0.41538493
-1.6846224 0.41537358
-1.6765143 0.41536192
-1.6684062 0.41534993
-1.6602981 0.4153376
-1.65219 0.41532493
-1.6440819 0.41531191
-1.6359738 0.41529852
-1.6278657 0.41528475
-1.6197576 0.41527057
-1.6116495 0.41525599
-1.6035414 0.41524097
-1.5954332 0.41522551
-1.5873251 0.41520958
-1.579217 0.41519318
-1.5711089 0.41517629
-1.5630008 0.41515889
-1.5548927 0.41514096
-1.5467846 0.4151225
-1.5386765 0.41510348
-1.5305684 0.4150839
-1.5224603 0.41506375
-1.5143522 0.41504301
-1.5062441 0.41502168
-1.4981359 0.41499975
-1.4900278 0.41497719
-1.4819197 0.41495401
-1.4738116 0.41493019
-1.4657035 0.41490572
-1.4575954 0.41488059
-1.4494873 0.41485479
-1.4413792 0.41482831
-1.4332711 0.41480116
-1.425163 0.41477333
-1.4170549 0.41474483
-1.4089468 0.41471567
-1.4008386 0.41468584
-1.3927305 0.41465535
-1.3846224 0.4146242
-1.3765143 0.41459239
-1.3684062 0.41455992
-1.3602981 0.41452681
-1.35219 0.41449304
-1.3440819 0.41445863
-1.3359738 0.41442359
-1.3278657 0.41438794
-1.3197576 0.41435168
-1.3116495 0.41431485
-1.3035414 0.41427746
-1.2954332 0.41423952
-1.2873251 0.41420105
-1.279217 0.41416206
-1.2711089 0.41412259
-1.2630008 0.41408263
-1.2548927 0.41404221
-1.2467846 0.41400134
-1.2386765 0.41396006
-1.2305684 0.41391838
-1.2224603 0.41387633
-1.2143522 0.41383395
-1.2062441 0.41379125
-1.1981359 0.41374827
-1.1900278 0.41370504
-1.1819197 0.41366157
-1.1738116 0.41361791
-1.1657035 0.41357407
-1.1575954 0.41353008
-1.1494873 0.41348598
-1.1413792 0.41344179
-1.1332711 0.41339754
-1.125163 0.41335328
-1.1170549 0.41330903
-1.1089468 0.41326483
-1.1008386 0.41322071
-1.0927305 0.41317672
-1.0846224 0.41313288
-1.0765143 0.41308923
-1.0684062 0.4130458
-1.0602981 0.41300264
-1.05219 0.41295976
-1.0440819 0.41291721
-1.0359738 0.41287503
-1.0278657 0.41283323
-1.0197576 0.41279186
-1.0116495 0.41275093
-1.0035414 0.4127105
-0.99543324 0.41267057
-0.98732514 0.4126312
-0.97921703 0.4125924
-0.97110892 0.41255421
-0.96300081 0.41251666
-0.9548927 0.41247979
-0.94678459 0.41244361
-0.93867649 0.41240817
-0.93056838 0.41237347
-0.92246027 0.41233953
-0.91435216 0.41230638
-0.90624405 0.41227405
-0.89813595 0.41224253
-0.89002784 0.41221187
-0.88191973 0.41218207
-0.87381162 0.41215316
-0.86570351 0.41212516
-0.85759541 0.41209809
-0.8494873 0.41207197
-0.84137919 0.41204681
-0.83327108 0.41202261
-0.82516297 0.41199938
-0.81705486 0.41197712
-0.80894676 0.41195583
-0.80083865 0.41193551
-0.79273054 0.41191616
-0.78462243 0.4118978
-0.77651432 0.4118804
-0.76840622 0.41186399
-0.76029811 0.41184857
-0.75219 0.41183412
-0.74408189 0.41182066
-0.73597378 0.41180817
-0.72786568 0.41179663
-0.71975757 0.41178603
-0.71164946 0.41177635
-0.70354135 0.41176757
-0.69543324 0.41175969
-0.68732514 0.41175268
-0.67921703 0.41174653
-0.67110892 0.41174122
-0.66300081 0.41173673
-0.6548927 0.41173306
-0.64678459 0.41173018
-0.63867649 0.41172807
-0.63056838 0.4117267
-0.62246027 0.41172603
-0.61435216 0.41172606
-0.60624405 0.41172673
-0.59813595 0.41172802
-0.59002784 0.41172992
-0.58191973 0.41173237
-0.57381162 0.41173536
-0.56570351 0.41173886
-0.55759541 0.41174284
-0.5494873 0.41174726
-0.54137919 0.4117521
-0.53327108 0.41175731
-0.52516297 0.41176286
-0.51705486 0.41176871
-0.50894676 0.4117748
-0.50083865 0.41178112
-0.49273054 0.41178761
-0.48462243 0.41179423
-0.47651432 0.41180094
-0.46840622 0.41180771
-0.46029811 0.4118145
-0.45219 0.41182126
-0.44408189 0.41182795
-0.43597378 0.41183454
-0.42786568 0.41184099
-0.41975757 0.41184727
-0.41164946 0.41185335
-0.40354135 0.41185918
-0.39543324 0.41186473
-0.38732514 0.41186996
-0.37921703 0.41187485
-0.37110892 0.41187936
-0.36300081 0.41188344
-0.3548927 0.41188707
-0.34678459 0.41189021
-0.33867649 0.41189284
-0.33056838 0.41189494
-0.32246027 0.4118965
-0.31435216 0.41189751
-0.30624405 0.41189794
-0.29813595 0.4118978
-0.29002784 0.41189706
-0.28191973 0.4118957
-0.27381162 0.41189372
-0.26570351 0.41189111
-0.25759541 0.41188783
-0.2494873 0.41188389
-0.24137919 0.41187927
-0.23327108 0.41187399
-0.22516297 0.41186804
-0.21705486 0.41186143
-0.20894676 0.41185417
-0.20083865 0.41184627
-0.19273054 0.41183773
-0.18462243 0.41182855
-0.17651432 0.41181875
-0.16840622 0.41180833
-0.16029811 0.41179729
-0.15219 0.41178564
-0.14408189 0.4117734
-0.13597378 0.41176058
-0.12786568 0.41174724
-0.11975757 0.41173339
-0.11164946 0.41171908
-0.10354135 0.41170434
-0.095433243 0.4116892
-0.087325135 0.4116737
-0.079217027 0.41165787
-0.071108919 0.41164175
-0.063000811 0.41162536
-0.054892703 0.41160876
-0.046784595 0.41159196
-0.038676486 0.41157502
-0.030568378 0.411558
-0.02246027 0.41154094
-0.014352162 0.4115239
-0.0062440541 0.41150695
0.0018640541 0.41149012
0.0099721622 0.41147348
0.01808027 0.41145709
0.026188378 0.41144099
0.034296486 0.41142525
0.042404595 0.41140991
0.050512703 0.41139504
0.058620811 0.41138068
0.066728919 0.41136688
0.074837027 0.41135369
0.082945135 0.41134116
0.091053243 0.41132932
0.099161351 0.41131823
0.10726946 0.41130793
0.11537757 0.41129846
0.12348568 0.41128988
0.13159378 0.41128223
0.13970189 0.41127556
0.14781 0.4112699
0.15591811 0.41126531
0.16402622 0.41126181
0.17213432 0.41125942
0.18024243 0.41125816
0.18835054 0.41125804
0.19645865 0.4112591
0.20456676 0.41126135
0.21267486 0.41126481
0.22078297 0.41126951
0.22889108 0.41127545
0.23699919 0.41128267
0.2451073 0.41129119
0.25321541 0.41130102
0.26132351 0.41131216
0.26943162 0.41132462
0.27753973 0.41133839
0.28564784 0.41135345
0.29375595 0.41136981
0.30186405 0.41138747
0.30997216 0.4114064
0.31808027 0.41142662
0.32618838 0.4114481
0.33429649 0.41147086
0.34240459 0.41149488
0.3505127 0.41152015
0.35862081 0.41154666
0.36672892 0.41157439
0.37483703 0.41160329
0.38294514 0.41163334
0.39105324 0.41166451
0.39916135 0.41169676
0.40726946 0.41173006
0.41537757 0.41176439
0.42348568 0.41179971
0.43159378 0.41183599
0.43970189 0.41187319
0.44781 0.41191129
0.45591811 0.41195026
0.46402622 0.41199004
0.47213432 0.41203059
0.48024243 0.41207187
0.48835054 0.41211382
0.49645865 0.4121564
0.50456676 0.41219957
0.51267486 0.41224327
0.52078297 0.41228745
0.52889108 0.41233207
0.53699919 0.41237709
0.5451073 0.41242245
0.55321541 0.41246811
0.56132351 0.41251403
0.56943162 0.41256015
0.57753973 0.41260645
0.58564784 0.41265287
0.59375595 0.41269937
0.60186405 0.4127459
0.60997216 0.41279244
0.61808027 0.41283893
0.62618838 0.41288532
0.63429649 0.41293159
0.64240459 0.41297768
0.6505127 0.41302354
0.65862081 0.41306916
0.66672892 0.41311449
0.67483703 0.41315951
0.68294514 0.4132042
0.69105324 0.41324853
0.69916135 0.41329247
0.70726946 0.41333599
0.71537757 0.41337908
0.72348568 0.4134217
0.73159378 0.41346384
0.73970189 0.41350545
0.74781 0.41354652
0.75591811 0.41358703
0.76402622 0.41362696
0.77213432 0.41366632
0.78024243 0.4137051
0.78835054 0.41374331
0.79645865 0.41378094
0.80456676 0.41381799
0.81267486 0.41385446
0.82078297 0.41389034
0.82889108 0.41392563
0.83699919 0.41396034
0.8451073 0.41399446
0.85321541 0.41402798
0.86132351 0.41406093
0.86943162 0.4140933
0.87753973 0.41412513
0.88564784 0.41415641
0.89375595 0.41418718
0.90186405 0.41421743
0.90997216 0.4142472
0.91808027 0.41427648
0.92618838 0.41430531
0.93429649 0.41433368
0.94240459 0.41436163
0.9505127 0.41438915
0.95862081 0.41441628
0.96672892 0.41444302
0.97483703 0.41446941
0.98294514 0.41449545
0.99105324 0.41452117
0.99916135 0.41454659
1.0072695 0.41457174
1.0153776 0.41459662
1.0234857 0.41462126
1.0315938 0.41464569
1.0397019 0.41466991
1.04781 0.41469395
1.0559181 0.41471784
1.0640262 0.41474158
1.0721343 0.4147652
1.0802424 0.41478871
1.0883505 0.41481212
1.0964586 0.41483545
1.1045668 0.41485873
1.1126749 0.41488196
1.120783 0.41490516
1.1288911 0.41492835
1.1369992 0.41495154
1.1451073 0.41497476
1.1532154 0.41499801
1.1613235 0.4150213
1.1694316 0.41504463
1.1775397 0.415068
1.1856478 0.4150914
1.1937559 0.41511484
1.2018641 0.41513832
1.2099722 0.41516182
1.2180803 0.41518535
1.2261884 0.41520891
1.2342965 0.4152325
1.2424046 0.41525611
1.2505127 0.41527975
1.2586208 0.4153034
1.2667289 0.41532702
1.274837 0.4153506
1.2829451 0.41537411
1.2910532 0.41539751
1.2991614 0.41542077
1.3072695 0.41544386
1.3153776 0.41546676
1.3234857 0.41548944
1.3315938 0.41551186
1.3397019 0.415534
1.34781 0.41555582
1.3559181 0.41557729
1.3640262 0.41559837
1.3721343 0.41561899
1.3802424 0.41563912
1.3883505 0.41565868
1.3964586 0.41567763
1.4045668 0.41569591
1.4126749 0.41571347
1.420783 0.41573025
1.4288911 0.41574621
1.4369992 0.41576129
1.4451073 0.41577543
1.4532154 0.41578858
1.4613235 0.41580068
1.4694316 0.41581169
1.4775397 0.41582155
1.4856478 0.4158302
1.4937559 0.4158376
1.5018641 0.41584368
1.5099722 0.4158484
1.5180803 0.4158517
1.5261884 0.41585353
1.5342965 0.41585383
1.5424046 0.41585256
1.5505127 0.41584965
1.5586208 0.41584506
1.5667289 0.41583876
1.574837 0.41583073
1.5829451 0.41582092
1.5910532 0.41580931
1.5991614 0.41579587
1.6072695 0.41578057
1.6153776 0.41576337
1.6234857 0.41574424
1.6315938 0.41572316
1.6397019 0.4157001
1.64781 0.41567501
1.6559181 0.41564789
1.6640262 0.41561872
1.6721343 0.41558752
1.6802424 0.41555429
1.6883505 0.41551904
1.6964586 0.41548177
1.7045668 0.4154425
1.7126749 0.41540122
1.720783 0.41535795
1.7288911 0.4153127
1.7369992 0.41526546
1.7451073 0.41521625
1.7532154 0.41516507
1.7613235 0.41511196
1.7694316 0.41505696
1.7775397 0.41500011
1.7856478 0.41494147
1.7937559 0.41488107
1.8018641 0.41481896
1.8099722 0.41475519
1.8180803 0.41468981
1.8261884 0.41462285
1.8342965 0.41455436
1.8424046 0.41448439
1.8505127 0.41441299
1.8586208 0.4143402
1.8667289 0.4142661
1.874837 0.41419077
1.8829451 0.41411427
1.8910532 0.41403668
1.8991614 0.41395807
1.9072695 0.41387851
1.9153776 0.41379808
1.9234857 0.41371684
1.9315938 0.41363487
1.9397019 0.41355225
1.94781 0.41346904
1.9559181 0.41338531
1.9640262 0.41330114
1.9721343 0.4132166
1.9802424 0.41313176
1.9883505 0.41304668
1.9964586 0.41296145
2.0045668 0.41287612
2.0126749 0.41279077
2.020783 0.41270547
2.0288911 0.41262029
2.0369992 0.41253531
2.0451073 0.41245058
2.0532154 0.41236618
2.0613235 0.41228217
2.0694316 0.41219861
2.0775397 0.41211553
2.0856478 0.412033
2.0937559 0.41195106
2.1018641 0.41186977
2.1099722 0.41178917
2.1180803 0.41170933
2.1261884 0.41163028
2.1342965 0.41155209
2.1424046 0.4114748
2.1505127 0.41139846
2.1586208 0.41132312
2.1667289 0.41124881
2.174837 0.41117555
2.1829451 0.41110338
2.1910532 0.41103232
2.1991614 0.4109624
2.2072695 0.41089366
2.2153776 0.41082611
2.2234857 0.41075979
2.2315938 0.41069472
2.2397019 0.41063094
2.24781 0.41056847
2.2559181 0.41050735
2.2640262 0.4104476
2.2721343 0.41038925
2.2802424 0.41033233
2.2883505 0.41027688
2.2964586 0.41022293
2.3045668 0.4101705
2.3126749 0.41011963
2.320783 0.41007034
2.3288911 0.41002267
2.3369992 0.40997665
2.3451073 0.40993231
2.3532154 0.40988968
2.3613235 0.40984879
2.3694316 0.40980969
2.3775397 0.40977243
2.3856478 0.40973705
2.3937559 0.40970358
2.4018641 0.40967207
2.4099722 0.40964256
2.4180803 0.4096151
2.4261884 0.40958973
2.4342965 0.4095665
2.4424046 0.40954543
2.4505127 0.40952658
2.4586208 0.40951
2.4667289 0.40949573
2.474837 0.40948383
2.4829451 0.40947437
2.4910532 0.40946738
2.4991614 0.40946293
2.5072695 0.40946107
2.5153776 0.40946185
2.5234857 0.40946534
2.5315938 0.40947158
2.5397019 0.40948063
2.54781 0.40949254
2.5559181 0.40950737
2.5640262 0.40952518
2.5721343 0.40954603
2.5802424 0.40956997
2.5883505 0.40959706
2.5964586 0.40962737
2.6045668 0.40966095
2.6126749 0.40969786
2.620783 0.40973816
2.6288911 0.40978191
2.6369992 0.40982917
2.6451073 0.40987999
2.6532154 0.40993444
2.6613235 0.40999258
2.6694316 0.41005445
2.6775397 0.41012014
2.6856478 0.41018968
2.6937559 0.41026314
2.7018641 0.41034058
2.7099722 0.41042206
2.7180803 0.41050763
2.7261884 0.41059736
2.7342965 0.4106913
2.7424046 0.41078951
2.7505127 0.41089206
2.7586208 0.41099899
2.7667289 0.41111033
2.774837 0.41122612
2.7829451 0.4113464
2.7910532 0.41147119
2.7991614 0.41160054
2.8072695 0.41173447
2.8153776 0.41187303
2.8234857 0.41201624
2.8315938 0.41216413
2.8397019 0.41231675
2.84781 0.41247413
2.8559181 0.41263629
2.8640262 0.41280326
2.8721343 0.41297504
2.8802424 0.41315166
2.8883505 0.41333311
2.8964586 0.41351942
2.9045668 0.41371061
2.9126749 0.41390667
2.920783 0.41410763
2.9288911 0.4143135
2.9369992 0.41452429
2.9451073 0.41474001
2.9532154 0.41496068
2.9613235 0.4151863
2.9694316 0.41541686
2.9775397 0.41565235
2.9856478 0.41589276
2.9937559 0.4161381
3.0018641 0.41638835
3.0099722 0.4166435
3.0180803 0.41690355
3.0261884 0.41716849
3.0342965 0.41743832
3.0424046 0.41771302
3.0505127 0.41799259
3.0586208 0.41827702
3.0667289 0.41856628
3.074837 0.41886034
3.0829451 0.41915918
3.0910532 0.41946278
3.0991614 0.4197711
3.1072695 0.42008412
3.1153776 0.42040182
3.1234857 0.42072417
3.1315938 0.42105114
3.1397019 0.42138271
3.14781 0.42171885
3.1559181 0.42205954
3.1640262 0.42240475
3.1721343 0.42275445
3.1802424 0.42310862
3.1883505 0.42346723
3.1964586 0.42383025
3.2045668 0.42419767
3.2126749 0.42456944
3.220783 0.42494555
3.2288911 0.42532597
3.2369992 0.42571067
3.2451073 0.42609963
3.2532154 0.42649282
3.2613235 0.42689022
3.2694316 0.42729182
3.2775397 0.42769758
3.2856478 0.4281075
3.2937559 0.42852156
3.3018641 0.42893974
3.3099722 0.42936202
3.3180803 0.42978838
3.3261884 0.4302188
3.3342965 0.43065328
3.3424046 0.43109178
3.3505127 0.43153429
3.3586208 0.4319808
3.3667289 0.43243129
3.374837 0.43288574
3.3829451 0.43334414
3.3910532 0.43380647
3.3991614 0.43427272
3.4072695 0.43474287
3.4153776 0.43521691
3.4234857 0.43569482
3.4315938 0.43617659
3.4397019 0.4366622
3.44781 0.43715164
3.4559181 0.43764489
3.4640262 0.43814195
3.4721343 0.4386428
3.4802424 0.43914745
3.4883505 0.43965588
3.4964586 0.44016809
3.5045668 0.44068406
3.5126749 0.44120381
3.520783 0.4417273
3.5288911 0.44225455
3.5369992 0.44278555
3.5451073 0.44332027
3.5532154 0.44385873
3.5613235 0.44440091
3.5694316 0.4449468
3.5775397 0.44549638
3.5856478 0.44604966
3.5937559 0.4466066
3.6018641 0.44716721
3.6099722 0.44773147
3.6180803 0.44829937
3.6261884 0.44887091
3.6342965 0.44944606
3.6424046 0.45002481
3.6505127 0.45060716
3.6586208 0.45119308
3.6667289 0.45178252
3.674837 0.45237542
3.6829451 0.45297172
3.6910532 0.45357137
3.6991614 0.45417432
3.7072695 0.45478052
3.7153776 0.4553899
3.7234857 0.45600242
3.7315938 0.45661801
3.7397019 0.45723663
3.74781 0.45785822
3.7559181 0.45848272
3.7640262 0.45911006
3.7721343 0.45974017
3.7802424 0.46037297
3.7883505 0.46100838
3.7964586 0.46164634
3.8045668 0.46228677
3.8126749 0.46292959
3.820783 0.46357472
3.8288911 0.46422211
3.8369992 0.46487166
3.8451073 0.4655233
3.8532154 0.46617697
3.8613235 0.46683259
3.8694316 0.4674901
3.8775397 0.46814943
3.8856478 0.46881052
3.8937559 0.46947332
3.9018641 0.47013775
3.9099722 0.47080374
3.9180803 0.47147125
3.9261884 0.4721402
3.9342965 0.47281052
3.9424046 0.47348217
3.9505127 0.47415506
3.9586208 0.47482913
3.9667289 0.47550428
3.974837 0.47618041
3.9829451 0.47685742
3.9910532 0.47753522
3.9991614 0.4782137
4.0072695 0.47889277
4.0153776 0.47957234
4.0234857 0.48025229
4.0315938 0.48093254
4.0397019 0.48161298
4.14781 0.46442928
4.24781 0.36643068
4.34781 0.26679796
4.44781 0.17466668
4.54781 0.06133336
4.64781 3.4416914e-16
4.74781 3.4416914e-16


# Figure m6 profile
-4.85219 -0.023857708
-4.8425804 -0.022681721
-4.8329708 -0.021504294
-4.8233612 -0.020323989
-4.8137516 -0.019139365
-4.804142 -0.017948985
-4.7945323 -0.016751407
-4.7849227 -0.015545194
-4.7753131 -0.014328906
-4.7657035 -0.013101104
-4.7560939 -0.011860347
-4.7464843 -0.010605174
-4.7368747 -0.0093337537
-4.7272651 -0.0080439704
-4.7176555 -0.0067336997
-4.7080459 -0.0054008174
-4.6984362 -0.0040431994
-4.6888266 -0.0026587214
-4.679217 -0.0012452593
-4.6696074 0.00019931107
-4.6599978 0.0016771139
-4.6503882 0.0031902732
-4.6407786 0.0047408648
-4.631169 0.0063308534
-4.6215594 0.007962188
-4.6119498 0.0096368176
-4.6023402 0.011356691
-4.5927305 0.013123758
-4.5831209 0.014939966
-4.5735113 0.016807265
-4.5639017 0.018727605
-4.5542921 0.020702933
-4.5446825 0.022735098
-4.5350729 0.024825151
-4.5254633 0.026973768
-4.5158537 0.029181623
-4.5062441 0.031449388
-4.4966344 0.033777738
-4.4870248 0.036167346
-4.4774152 0.038618885
-4.4678056 0.041133029
-4.458196 0.043710452
-4.4485864 0.04635181
-4.4389768 0.04905705
-4.4293672 0.051825125
-4.4197576 0.05465492
-4.410148 0.057545316
-4.4005383 0.060495195
-4.3909287 0.063503441
-4.3813191 0.066568935
-4.3717095 0.069690561
-4.3620999 0.0728672
-4.3524903 0.076097736
-4.3428807 0.079380864
-4.3332711 0.082714461
-4.3236615 0.086096179
-4.3140519 0.089523671
-4.3044423 0.092994586
-4.2948326 0.096506579
-4.285223 0.1000573
-4.2756134 0.1036444
-4.2660038 0.10726554
-4.2563942 0.11091836
-4.2467846 0.11460049
-4.237175 0.11830928
-4.2275654 0.1220418
-4.2179558 0.12579511
-4.2083462 0.12956628
-4.1987365 0.13335238
-4.1891269 0.13715048
-4.1795173 0.14095764
-4.1699077 0.14477093
-4.1602981 0.14858741
-4.1506885 0.15240417
-4.1410789 0.15621826
-4.1314693 0.16002681
-4.1218597 0.16382692
-4.1122501 0.16761569
-4.1026405 0.17139025
-4.0930308 0.17514769
-4.0834212 0.17888513
-4.0738116 0.18259969
-4.064202 0.18628846
-4.0545924 0.18994857
-4.0449828 0.19357719
-4.0353732 0.1971722
-4.0257636 0.20073181
-4.016154 0.20425423
-4.0065444 0.20773769
-3.9969347 0.2111804
-3.9873251 0.21458059
-3.9777155 0.21793647
-3.9681059 0.22124625
-3.9584963 0.22450816
-3.9488867 0.22772042
-3.9392771 0.23088185
-3.9296675 0.23399214
-3.9200579 0.23705104
-3.9104483 0.24005831
-3.9008386 0.24301371
-3.891229 0.24591702
-3.8816194 0.24876797
-3.8720098 0.25156635
-3.8624002 0.2543119
-3.8527906 0.25700439
-3.843181 0.2596437
-3.8335714 0.26223029
-3.8239618 0.26476478
-3.8143522 0.26724781
-3.8047426 0.26968002
-3.7951329 0.27206202
-3.7855233 0.27439446
-3.7759137 0.27667796
-3.7663041 0.27891316
-3.7566945 0.28110068
-3.7470849 0.28324118
-3.7374753 0.28533545
-3.7278657 0.28738445
-3.7182561 0.28938916
-3.7086465 0.29135054
-3.6990368 0.29326956
-3.6894272 0.29514718
-3.6798176 0.29698438
-3.670208 0.29878212
-3.6605984 0.30054137
-3.6509888 0.30226309
-3.6413792 0.30394826
-3.6317696 0.30559788
-3.62216 0.30721293
-3.6125504 0.30879443
-3.6029408 0.31034335
-3.5933311 0.31186071
-3.5837215 0.31334749
-3.5741119 0.3148047
-3.5645023 0.31623333
-3.5548927 0.31763437
-3.5452831 0.31900882
-3.5356735 0.32035752
-3.5260639 0.32168129
-3.5164543 0.32298091
-3.5068447 0.32425717
-3.497235 0.32551087
-3.4876254 0.32674281
-3.4780158 0.32795376
-3.4684062 0.32914454
-3.4587966 0.33031593
-3.449187 0.33146872
-3.4395774 0.33260358
-3.4299678 0.33372093
-3.4203582 0.3348212
-3.4107486 0.33590481
-3.4011389 0.33697218
-3.3915293 0.33802371
-3.3819197 0.33905984
-3.3723101 0.34008098
-3.3627005 0.34108754
-3.3530909 0.34207995
-3.3434813 0.34305859
-3.3338717 0.34402365
-3.3242621 0.34497526
-3.3146525 0.34591356
-3.3050429 0.34683866
-3.2954332 0.34775071
-3.2858236 0.34864984
-3.276214 0.34953616
-3.2666044 0.35040982
-3.2569948 0.35127095
-3.2473852 0.35211967
-3.2377756 0.35295599
-3.228166 0.35377985
-3.2185564 0.35459115
-3.2089468 0.3553898
-3.1993371 0.35617572
-3.1897275 0.35694882
-3.1801179 0.35770901
-3.1705083 0.3584562
-3.1608987 0.3591903
-3.1512891 0.35991124
-3.1416795 0.36061884
-3.1320699 0.36131272
-3.1224603 0.36199243
-3.1128507 0.36265756
-3.1032411 0.36330766
-3.0936314 0.36394229
-3.0840218 0.36456104
-3.0744122 0.36516346
-3.0648026 0.36574912
-3.055193 0.36631758
-3.0455834 0.36686844
-3.0359738 0.3674016
-3.0263642 0.36791713
-3.0167546 0.36841511
-3.007145 0.36889563
-2.9975353 0.36935876
-2.9879257 0.36980458
-2.9783161 0.37023318
-2.9687065 0.37064463
-2.9590969 0.37103902
-2.9494873 0.37141642
-2.9398777 0.37177699
-2.9302681 0.37212104
-2.9206585 0.37244886
-2.9110489 0.37276076
-2.9014392 0.37305706
-2.8918296 0.37333805
-2.88222 0.37360406
-2.8726104 0.37385539
-2.8630008 0.37409234
-2.8533912 0.37431523
-2.8437816 0.37452437
-2.834172 0.37472014
-2.8245624 0.37490292
-2.8149528 0.37507312
-2.8053432 0.37523111
-2.7957335 0.37537729
-2.7861239 0.37551206
-2.7765143 0.37563579
-2.7669047 0.3757489
-2.7572951 0.37585176
-2.7476855 0.37594477
-2.7380759 0.37602831
-2.7284663 0.37610274
-2.7188567 0.37616843
-2.7092471 0.37622575
-2.6996374 0.37627505
-2.6900278 0.37631671
-2.6804182 0.3763511
-2.6708086 0.37637856
-2.661199 0.37639949
-2.6515894 0.37641422
-2.6419798 0.37642313
-2.6323702 0.37642651
-2.6227606 0.37642466
-2.613151 0.37641788
-2.6035414 0.37640645
-2.5939317 0.37639067
-2.5843221 0.37637083
-2.5747125 0.37634724
-2.5651029 0.37632018
-2.5554933 0.37628996
-2.5458837 0.37625685
-2.5362741 0.37622114
-2.5266645 0.37618306
-2.5170549 0.37614288
-2.5074453 0.37610085
-2.4978356 0.37605721
-2.488226 0.37601223
-2.4786164 0.37596614
-2.4690068 0.3759192
-2.4593972 0.37587167
-2.4497876 0.37582379
-2.440178 0.37577578
-2.4305684 0.37572774
-2.4209588 0.37567979
-2.4113492 0.37563204
-2.4017395 0.37558459
-2.3921299 0.37553756
-2.3825203 0.37549105
-2.3729107 0.37544518
-2.3633011 0.37540004
-2.3536915 0.37535575
-2.3440819 0.37531242
-2.3344723 0.37527012
-2.3248627 0.37522893
-2.3152531 0.37518893
-2.3056435 0.37515019
-2.2960338 0.37511279
-2.2864242 0.37507679
-2.2768146 0.37504228
-2.267205 0.37500933
-2.2575954 0.374978
-2.2479858 0.37494838
-2.2383762 0.37492048
-2.2287666 0.37489421
-2.219157 0.3748695
-2.2095474 0.37484628
-2.1999377 0.37482447
-2.1903281 0.374804
-2.1807185 0.37478479
-2.1711089 0.37476676
-2.1614993 0.37474984
-2.1518897 0.37473395
-2.1422801 0.37471902
-2.1326705 0.37470502
-2.1230609 0.3746919
-2.1134513 0.37467963
-2.1038417 0.37466819
-2.094232 0.37465752
-2.0846224 0.37464761
-2.0750128 0.37463841
-2.0654032 0.37462989
-2.0557936 0.37462201
-2.046184 0.37461474
-2.0365744 0.37460807
-2.0269648 0.37460196
-2.0173552 0.37459642
-2.0077456 0.37459142
-1.9981359 0.37458695
-1.9885263 0.374583
-1.9789167 0.37457955
-1.9693071 0.37457659
-1.9596975 0.37457411
-1.9500879 0.37457209
-1.9404783 0.37457053
-1.9308687 0.3745695
-1.9212591 0.37456906
-1.9116495 0.37456927
-1.9020398 0.3745702
-1.8924302 0.3745719
-1.8828206 0.37457443
-1.873211 0.37457788
-1.8636014 0.37458228
-1.8539918 0.37458771
-1.8443822 0.37459422
-1.8347726 0.37460172
-1.825163 0.37461008
-1.8155534 0.37461918
-1.8059438 0.37462888
-1.7963341 0.37463905
-1.7867245 0.37464957
-1.7771149 0.3746603
-1.7675053 0.37467111
-1.7578957 0.37468187
-1.7482861 0.37469245
-1.7386765 0.37470274
-1.7290669 0.37471265
-1.7194573 0.37472209
-1.7098477 0.37473097
-1.700238 0.3747392
-1.6906284 0.37474669
-1.6810188 0.37475336
-1.6714092 0.37475912
-1.6617996 0.37476387
-1.65219 0.37476753
-1.6425804 0.37477003
-1.6329708 0.37477141
-1.6233612 0.3747717
-1.6137516 0.37477096
-1.604142 0.37476923
-1.5945323 0.37476656
-1.5849227 0.37476301
-1.5753131 0.37475862
-1.5657035 0.37475344
-1.5560939 0.37474752
-1.5464843 0.37474091
-1.5368747 0.37473369
-1.5272651 0.37472595
-1.5176555 0.3747178
-1.5080459 0.37470933
-1.4984362 0.37470065
-1.4888266 0.37469186
-1.479217 0.37468305
-1.4696074 0.37467433
-1.4599978 0.37466579
-1.4503882 0.37465754
-1.4407786 0.37464967
-1.431169 0.37464224
-1.4215594 0.37463532
-1.4119498 0.37462897
-1.4023402 0.37462327
-1.3927305 0.37461829
-1.3831209 0.37461407
-1.3735113 0.3746107
-1.3639017 0.37460823
-1.3542921 0.37460674
-1.3446825 0.37460629
-1.3350729 0.37460692
-1.3254633 0.3746087
-1.3158537 0.37461166
-1.3062441 0.37461586
-1.2966344 0.37462134
-1.2870248 0.37462815
-1.2774152 0.37463633
-1.2678056 0.37464594
-1.258196 0.37465703
-1.2485864 0.37466963
-1.2389768 0.37468375
-1.2293672 0.37469929
-1.2197576 0.37471616
-1.210148 0.37473429
-1.2005383 0.37475357
-1.1909287 0.37477391
-1.1813191 0.37479523
-1.1717095 0.37481743
-1.1620999 0.37484043
-1.1524903 0.37486414
-1.1428807 0.37488845
-1.1332711 0.37491329
-1.1236615 0.37493856
-1.1140519 0.37496416
-1.1044423 0.37499001
-1.0948326 0.37501601
-1.085223 0.37504206
-1.0756134 0.37506807
-1.0660038 0.37509396
-1.0563942 0.37511962
-1.0467846 0.37514497
-1.037175 0.37516994
-1.0275654 0.37519449
-1.0179558 0.37521858
-1.0083462 0.37524217
-0.99873655 0.3752652
-0.98912694 0.37528766
-0.97951733 0.37530948
-0.96990772 0.37533063
-0.96029811 0.37535108
-0.9506885 0.37537076
-0.94107889 0.37538966
-0.93146928 0.37540772
-0.92185967 0.37542491
-0.91225006 0.37544118
-0.90264045 0.3754565
-0.89303084 0.37547082
-0.88342123 0.3754841
-0.87381162 0.37549631
-0.86420201 0.3755074
-0.8545924 0.37551734
-0.84498279 0.37552608
-0.83537318 0.37553367
-0.82576357 0.37554019
-0.81615396 0.3755457
-0.80654435 0.37555028
-0.79693474 0.37555401
-0.78732514 0.37555695
-0.77771553 0.37555919
-0.76810592 0.37556079
-0.75849631 0.37556184
-0.7488867 0.3755624
-0.73927709 0.37556255
-0.72966748 0.37556238
-0.72005787 0.37556196
-0.71044826 0.37556137
-0.70083865 0.37556071
-0.69122904 0.37556005
-0.68161943 0.37555947
-0.67200982 0.37555905
-0.66240021 0.37555888
-0.6527906 0.37555903
-0.64318099 0.37555959
-0.63357138 0.37556062
-0.62396177 0.37556218
-0.61435216 0.37556432
-0.60474255 0.37556711
-0.59513294 0.37557059
-0.58552333 0.37557484
-0.57591372 0.3755799
-0.56630411 0.37558583
-0.5566945 0.3755927
-0.54708489 0.37560057
-0.53747529 0.37560947
-0.52786568 0.37561945
-0.51825607 0.37563056
-0.50864646 0.37564284
-0.49903685 0.37565632
-0.48942724 0.37567105
-0.47981763 0.37568708
-0.47020802 0.37570444
-0.46059841 0.37572317
-0.4509888 0.37574332
-0.44137919 0.37576493
-0.43176958 0.37578799
-0.42215997 0.37581254
-0.41255036 0.37583856
-0.40294075 0.37586608
-0.39333114 0.37589511
-0.38372153 0.37592564
-0.37411192 0.3759577
-0.36450231 0.3759913
-0.3548927 0.37602643
-0.34528309 0.37606311
-0.33567348 0.37610132
-0.32606387 0.376141
-0.31645426 0.3761821
-0.30684465 0.37622459
-0.29723505 0.37626841
-0.28762544 0.37631351
-0.27801583 0.37635986
-0.26840622 0.37640739
-0.25879661 0.37645608
-0.249187 0.37650585
-0.23957739 0.37655665
-0.22996778 0.37660834
-0.22035817 0.37666077
-0.21074856 0.37671383
-0.20113895 0.37676736
-0.19152934 0.37682124
-0.18191973 0.37687533
-0.17231012 0.37692949
-0.16270051 0.37698359
-0.1530909 0.37703749
-0.14348129 0.37709106
-0.13387168 0.37714425
-0.12426207 0.37719698
-0.11465246 0.37724921
-0.10504285 0.37730089
-0.095433243 0.37735195
-0.085823634 0.37740235
-0.076214024 0.37745204
-0.066604414 0.37750095
-0.056994805 0.37754904
-0.047385195 0.37759625
-0.037775586 0.37764251
-0.028165976 0.37768774
-0.018556366 0.37773183
-0.0089467568 0.37777471
0.00066285285 0.37781629
0.010272462 0.37785647
0.019882072 0.37789516
0.029491682 0.37793229
0.039101291 0.37796776
0.048710901 0.37800147
0.058320511 0.37803335
0.06793012 0.37806332
0.07753973 0.37809129
0.087149339 0.37811718
0.096758949 0.37814093
0.10636856 0.37816244
0.11597817 0.37818165
0.12558778 0.37819847
0.13519739 0.37821283
0.144807 0.37822464
0.15441661 0.37823384
0.16402622 0.37824037
0.17363583 0.37824421
0.18324544 0.37824533
0.19285505 0.37824371
0.20246465 0.37823931
0.21207426 0.37823212
0.22168387 0.3782221
0.23129348 0.37820923
0.24090309 0.37819348
0.2505127 0.37817483
0.26012231 0.37815327
0.26973192 0.37812883
0.27934153 0.37810156
0.28895114 0.3780715
0.29856075 0.37803868
0.30817036 0.37800314
0.31777997 0.37796492
0.32738958 0.37792407
0.33699919 0.37788062
0.3466088 0.3778346
0.35621841 0.37778608
0.36582802 0.37773511
0.37543763 0.3776818
0.38504724 0.37762623
0.39465685 0.37756849
0.40426646 0.37750867
0.41387607 0.37744686
0.42348568 0.37738315
0.43309529 0.37731763
0.44270489 0.37725038
0.4523145 0.3771815
0.46192411 0.37711111
0.47153372 0.37703936
0.48114333 0.3769664
0.49075294 0.37689239
0.50036255 0.37681748
0.50997216 0.37674183
0.51958177 0.37666559
0.52919138 0.37658891
0.53880099 0.37651195
0.5484106 0.37643486
0.55802021 0.37635779
0.56762982 0.37628084
0.57723943 0.37620411
0.58684904 0.3761277
0.59645865 0.37605171
0.60606826 0.37597624
0.61567787 0.3759014
0.62528748 0.37582727
0.63489709 0.37575397
0.6445067 0.37568159
0.65411631 0.37561022
0.66372592 0.37553988
0.67333553 0.37547056
0.68294514 0.37540221
0.69255474 0.37533482
0.70216435 0.37526834
0.71177396 0.37520277
0.72138357 0.37513806
0.73099318 0.37507418
0.74060279 0.37501112
0.7502124 0.37494883
0.75982201 0.37488731
0.76943162 0.37482652
0.77904123 0.37476644
0.78865084 0.37470706
0.79826045 0.37464836
0.80787006 0.37459032
0.81747967 0.37453291
0.82708928 0.37447612
0.83669889 0.37441994
0.8463085 0.37436433
0.85591811 0.37430928
0.86552772 0.37425482
0.87513733 0.37420098
0.88474694 0.37414778
0.89435655 0.37409526
0.90396616 0.37404345
0.91357577 0.37399239
0.92318538 0.3739421
0.93279498 0.37389262
0.94240459 0.37384397
0.9520142 0.3737962
0.96162381 0.37374937
0.97123342 0.37370361
0.98084303 0.37365906
0.99045264 0.37361584
1.0000623 0.37357407
1.0096719 0.37353388
1.0192815 0.37349542
1.0288911 0.37345879
1.0385007 0.37342413
1.0481103 0.37339157
1.0577199 0.37336122
1.0673295 0.37333311
1.0769391 0.37330726
1.0865487 0.37328368
1.0961583 0.37326241
1.105768 0.37324345
1.1153776 0.37322683
1.1249872 0.37321257
1.1345968 0.37320068
1.1442064 0.37319118
1.153816 0.37318408
1.1634256 0.37317936
1.1730352 0.37317695
1.1826448 0.37317678
1.1922544 0.37317878
1.2018641 0.37318288
1.2114737 0.37318902
1.2210833 0.37319712
1.2306929 0.37320712
1.2403025 0.37321895
1.2499121 0.37323255
1.2595217 0.37324783
1.2691313 0.37326471
1.2787409 0.37328311
1.2883505 0.37330292
1.2979602 0.37332407
1.3075698 0.37334647
1.3171794 0.37337003
1.326789 0.37339465
1.3363986 0.37342025
1.3460082 0.37344674
1.3556178 0.37347404
1.3652274 0.37350214
1.374837 0.37353106
1.3844466 0.37356081
1.3940562 0.37359142
1.4036659 0.37362289
1.4132755 0.37365524
1.4228851 0.3736885
1.4324947 0.37372268
1.4421043 0.37375779
1.4517139 0.37379386
1.4613235 0.37383083
1.4709331 0.37386857
1.4805427 0.37390695
1.4901523 0.37394584
1.499762 0.37398508
1.5093716 0.37402455
1.5189812 0.37406412
1.5285908 0.37410364
1.5382004 0.37414299
1.54781 0.37418201
1.5574196 0.3742206
1.5670292 0.37425869
1.5766388 0.37429624
1.5862484 0.37433318
1.595858 0.37436949
1.6054677 0.3744051
1.6150773 0.37443997
1.6246869 0.37447405
1.6342965 0.3745073
1.6439061 0.37453967
1.6535157 0.37457111
1.6631253 0.37460161
1.6727349 0.3746312
1.6823445 0.3746599
1.6919541 0.37468775
1.7015638 0.37471475
1.7111734 0.37474094
1.720783 0.37476634
1.7303926 0.37479098
1.7400022 0.37481487
1.7496118 0.37483806
1.7592214 0.37486056
1.768831 0.37488243
1.7784406 0.37490372
1.7880502 0.37492448
1.7976598 0.37494478
1.8072695 0.37496465
1.8168791 0.37498416
1.8264887 0.37500336
1.8360983 0.3750223
1.8457079 0.37504104
1.8553175 0.37505962
1.8649271 0.37507811
1.8745367 0.37509655
1.8841463 0.37511499
1.8937559 0.3751335
1.9033656 0.37515212
1.9129752 0.37517091
1.9225848 0.37518992
1.9321944 0.3752092
1.941804 0.37522881
1.9514136 0.3752488
1.9610232 0.37526917
1.9706328 0.37528988
1.9802424 0.37531086
1.989852 0.37533207
1.9994617 0.37535344
2.0090713 0.37537491
2.0186809 0.37539644
2.0282905 0.37541796
2.0379001 0.37543942
2.0475097 0.37546076
2.0571193 0.37548195
2.0667289 0.375503
2.0763385 0.37552399
2.0859481 0.37554496
2.0955577 0.37556597
2.1051674 0.37558706
2.114777 0.37560831
2.1243866 0.37562975
2.1339962 0.37565144
2.1436058 0.37567345
2.1532154 0.37569581
2.162825 0.37571857
2.1724346 0.37574174
2.1820442 0.37576534
2.1916538 0.37578938
2.2012635 0.37581389
2.2108731 0.37583889
2.2204827 0.37586438
2.2300923 0.37589039
2.2397019 0.37591693
2.2493115 0.37594402
2.2589211 0.37597168
2.2685307 0.37599988
2.2781403 0.37602863
2.2877499 0.37605789
2.2973595 0.37608767
2.3069692 0.37611794
2.3165788 0.37614869
2.3261884 0.37617992
2.335798 0.3762116
2.3454076 0.37624372
2.3550172 0.37627627
2.3646268 0.37630924
2.3742364 0.37634261
2.383846 0.37637637
2.3934556 0.37641051
2.4030653 0.37644502
2.4126749 0.37647987
2.4222845 0.37651507
2.4318941 0.3765506
2.4415037 0.37658644
2.4511133 0.37662259
2.4607229 0.37665899
2.4703325 0.3766956
2.4799421 0.37673231
2.4895517 0.37676907
2.4991614 0.37680578
2.508771 0.37684239
2.5183806 0.3768788
2.5279902 0.37691495
2.5375998 0.37695075
2.5472094 0.37698614
2.556819 0.37702101
2.5664286 0.37705525
2.5760382 0.37708868
2.5856478 0.37712116
2.5952574 0.37715254
2.6048671 0.37718265
2.6144767 0.37721135
2.6240863 0.37723847
2.6336959 0.37726388
2.6433055 0.3772874
2.6529151 0.37730889
2.6625247 0.37732813
2.6721343 0.37734481
2.6817439 0.37735866
2.6913535 0.37736938
2.7009632 0.37737668
2.7105728 0.37738028
2.7201824 0.37737989
2.729792 0.37737521
2.7394016 0.37736596
2.7490112 0.37735184
2.7586208 0.37733255
2.7682304 0.37730772
2.77784 0.37727696
2.7874496 0.3772399
2.7970592 0.37719615
2.8066689 0.37714533
2.8162785 0.37708708
2.8258881 0.37702099
2.8354977 0.3769467
2.8451073 0.37686382
2.8547169 0.37677197
2.8643265 0.37667074
2.8739361 0.37655967
2.8835457 0.37643832
2.8931553 0.37630626
2.902765 0.37616305
2.9123746 0.37600823
2.9219842 0.37584138
2.9315938 0.37566205
2.9412034 0.37546979
2.950813 0.37526418
2.9604226 0.37504476
2.9700322 0.37481113
2.9796418 0.37456287
2.9892514 0.37429954
2.9988611 0.37402075
3.0084707 0.37372605
3.0180803 0.37341504
3.0276899 0.3730873
3.0372995 0.3727424
3.0469091 0.37237993
3.0565187 0.37199946
3.0661283 0.37160056
3.0757379 0.37118279
3.0853475 0.3707457
3.0949571 0.37028886
3.1045668 0.36981182
3.1141764 0.36931415
3.123786 0.3687954
3.1333956 0.36825513
3.1430052 0.3676929
3.1526148 0.36710828
3.1622244 0.36650107
3.171834 0.36587127
3.1814436 0.36521892
3.1910532 0.36454404
3.2006629 0.36384666
3.2102725 0.36312681
3.2198821 0.3623845
3.2294917 0.36161977
3.2391013 0.36083264
3.2487109 0.36002315
3.2583205 0.35919151
3.2679301 0.35833858
3.2775397 0.35746531
3.2871493 0.35657267
3.2967589 0.35566163
3.3063686 0.35473314
3.3159782 0.35378816
3.3255878 0.35282766
3.3351974 0.3518526
3.344807 0.35086395
3.3544166 0.34986262
3.3640262 0.34884928
3.3736358 0.34782438
3.3832454 0.34678839
3.392855 0.34574175
3.4024647 0.34468495
3.4120743 0.34361843
3.4216839 0.34254265
3.4312935 0.34145809
3.4409031 0.34036519
3.4505127 0.33926442
3.4601223 0.33815603
3.4697319 0.33703989
3.4793415 0.33591584
3.4889511 0.33478372
3.4985608 0.33364336
3.5081704 0.3324946
3.51778 0.33133729
3.5273896 0.33017125
3.5369992 0.32899632
3.5466088 0.32781234
3.5562184 0.32661908
3.565828 0.32541585
3.5754376 0.32420179
3.5850472 0.32297608
3.5946568 0.32173787
3.6042665 0.3204863
3.6138761 0.31922055
3.6234857 0.31793975
3.6330953 0.31664307
3.6427049 0.31532967
3.6523145 0.31399868
3.6619241 0.31264903
3.6715337 0.31127934
3.6811433 0.30988826
3.6907529 0.30847441
3.7003626 0.30703644
3.7099722 0.30557297
3.7195818 0.30408263
3.7291914 0.30256406
3.738801 0.30101589
3.7484106 0.29943675
3.7580202 0.29782519
3.7676298 0.29617947
3.7772394 0.29449779
3.786849 0.29277835
3.7964586 0.29101936
3.8060683 0.28921901
3.8156779 0.2873755
3.8252875 0.28548703
3.8348971 0.28355181
3.8445067 0.28156804
3.8541163 0.27953394
3.8637259 0.27744799
3.8733355 0.27530883
3.8829451 0.27311512
3.8925547 0.27086552
3.9021644 0.26855867
3.911774 0.26619323
3.9213836 0.26376785
3.9309932 0.26128119
3.9406028 0.25873189
3.9502124 0.25611862
3.959822 0.25344057
3.9694316 0.25069799
3.9790412 0.24789125
3.9886508 0.24502073
3.9982605 0.24208679
4.0078701 0.2390898
4.0174797 0.23603015
4.0270893 0.23290819
4.0366989 0.22972429
4.0463085 0.22647884
4.0559181 0.22317238
4.0655277 0.21980665
4.0751373 0.21638384
4.0847469 0.21290617
4.0943565 0.20937582
4.1039662 0.20579502
4.1135758 0.20216595
4.1231854 0.19849082
4.132795 0.19477183
4.1424046 0.19101119
4.1520142 0.18721111
4.1616238 0.18337411
4.1712334 0.17950306
4.180843 0.17560088
4.1904526 0.17167047
4.2000623 0.16771472
4.2096719 0.16373655
4.2192815 0.15973886
4.2288911 0.15572455
4.2385007 0.15169652
4.2481103 0.14765769
4.2577199 0.14361093
4.2673295 0.13955914
4.2769391 0.13550518
4.2865487 0.13145192
4.2961583 0.12740223
4.305768 0.12335898
4.3153776 0.11932505
4.3249872 0.1153033
4.3345968 0.1112966
4.3442064 0.10730782
4.353816 0.1033398
4.3634256 0.099394828
4.3730352 0.095474815
4.3826448 0.091581661
4.3922544 0.087717268
4.4018641 0.083883535
4.4114737 0.080082364
4.4210833 0.076315656
4.4306929 0.072585311
4.4403025 0.06889323
4.4499121 0.06524131
4.4595217 0.061630832
4.4691313 0.058061768
4.4787409 0.054533926
4.4883505 0.051047113
4.4979602 0.047601137
4.5075698 0.044195804
4.5171794 0.040830921
4.526789 0.037506296
4.5363986 0.034221736
4.5460082 0.030977048
4.5556178 0.027771883
4.5652274 0.024604778
4.574837 0.021473792
4.5844466 0.018376979
4.5940562 0.015312394
4.6036659 0.012278093
4.6132755 0.0092721312
4.6228851 0.0062925633
4.6324947 0.0033374449
4.6421043 0.00040483101
4.6517139 -0.0025072222
4.6613235 -0.005400625
4.6709331 -0.008277245
4.6805427 -0.011138947
4.6901523 -0.013987596
4.699762 -0.016825056
4.7093716 -0.019653192
4.7189812 -0.02247387
4.7285908 -0.025288953
4.7382004 -0.028100307


# Figure 2d m7 profile
-4.75219 -0.0069447357
-4.7426805 -0.0065599422
-4.733171 -0.0061749343
-4.7236615 -0.0057894978
-4.714152 -0.0054034183
-4.7046425 -0.0050164814
-4.6951329 -0.0046284729
-4.6856234 -0.0042391783
-4.6761139 -0.0038483834
-4.6666044 -0.0034558738
-4.6570949 -0.0030614352
-4.6475854 -0.0026648515
-4.6380759 -0.0022658655
-4.6285664 -0.0018641765
-4.6190569 -0.0014594821
-4.6095474 -0.0010514798
-4.6000378 -0.000639867
-4.5905283 -0.00022434124
-4.5810188 0.00019540001
-4.5715093 0.00061965927
-4.5619998 0.0010487391
-4.5524903 0.0014829419
-4.5429808 0.0019225633
-4.5334713 0.002367868
-4.5239618 0.0028191124
-4.5144523 0.0032765528
-4.5049428 0.0037404455
-4.4954332 0.0042110468
-4.4859237 0.004688613
-4.4764142 0.0051734006
-4.4669047 0.0056656657
-4.4573952 0.0061656648
-4.4478857 0.0066736516
-4.4383762 0.0071898093
-4.4288667 0.0077142409
-4.4193572 0.0082470449
-4.4098477 0.00878832
-4.4003381 0.0093381648
-4.3908286 0.009896678
-4.3813191 0.010463958
-4.3718096 0.011040104
-4.3623001 0.011625214
-4.3527906 0.012219387
-4.3432811 0.012822689
-4.3337716 0.013435034
-4.3242621 0.014056289
-4.3147526 0.014686319
-4.3052431 0.015324992
-4.2957335 0.015972174
-4.286224 0.016627732
-4.2767145 0.017291531
-4.267205 0.017963439
-4.2576955 0.018643323
-4.248186 0.019331046
-4.2386765 0.020026375
-4.229167 0.020728962
-4.2196575 0.021438448
-4.210148 0.022154476
-4.2006384 0.02287669
-4.1911289 0.023604732
-4.1816194 0.024338245
-4.1721099 0.025076871
-4.1626004 0.025820254
-4.1530909 0.026568035
-4.1435814 0.027319836
-4.1340719 0.028075158
-4.1245624 0.028833461
-4.1150529 0.029594209
-4.1055434 0.030356862
-4.0960338 0.031120882
-4.0865243 0.031885731
-4.0770148 0.03265087
-4.0675053 0.033415761
-4.0579958 0.034179865
-4.0484863 0.034942644
-4.0389768 0.035703539
-4.0294673 0.036461968
-4.0199578 0.037217344
-4.0104483 0.037969081
-4.0009387 0.038716596
-3.9914292 0.039459301
-3.9819197 0.040196612
-3.9724102 0.040927943
-3.9629007 0.041652708
-3.9533912 0.042370323
-3.9438817 0.043080216
-3.9343722 0.043781895
-3.9248627 0.044474899
-3.9153532 0.045158768
-3.9058437 0.04583304
-3.8963341 0.046497253
-3.8868246 0.047150947
-3.8773151 0.04779366
-3.8678056 0.04842493
-3.8582961 0.049044298
-3.8487866 0.049651302
-3.8392771 0.050245585
-3.8297676 0.050826933
-3.8202581 0.051395144
-3.8107486 0.051950017
-3.801239 0.052491349
-3.7917295 0.053018939
-3.78222 0.053532585
-3.7727105 0.054032085
-3.763201 0.054517238
-3.7536915 0.054987841
-3.744182 0.055443717
-3.7346725 0.055884847
-3.725163 0.056311276
-3.7156535 0.056723046
-3.706144 0.057120201
-3.6966344 0.057502787
-3.6871249 0.057870846
-3.6776154 0.058224423
-3.6681059 0.058563561
-3.6585964 0.058888305
-3.6490869 0.059198699
-3.6395774 0.059494867
-3.6300679 0.059777053
-3.6205584 0.060045511
-3.6110489 0.060300497
-3.6015393 0.060542266
-3.5920298 0.060771074
-3.5825203 0.060987176
-3.5730108 0.061190826
-3.5635013 0.061382281
-3.5539918 0.061561794
-3.5444823 0.061729632
-3.5349728 0.061886121
-3.5254633 0.062031619
-3.5159538 0.062166483
-3.5064443 0.062291069
-3.4969347 0.062405735
-3.4874252 0.062510837
-3.4779157 0.062606731
-3.4684062 0.062693776
-3.4588967 0.062772327
-3.4493872 0.062842741
-3.4398777 0.062905366
-3.4303682 0.062960533
-3.4208587 0.063008573
-3.4113492 0.063049815
-3.4018396 0.063084589
-3.3923301 0.063113226
-3.3828206 0.063136056
-3.3733111 0.063153407
-3.3638016 0.063165612
-3.3542921 0.063172998
-3.3447826 0.063175892
-3.3352731 0.063174573
-3.3257636 0.063169301
-3.3162541 0.063160335
-3.3067446 0.063147934
-3.297235 0.063132357
-3.2877255 0.063113864
-3.278216 0.063092714
-3.2687065 0.063069166
-3.259197 0.06304348
-3.2496875 0.063015914
-3.240178 0.062986688
-3.2306685 0.062955949
-3.221159 0.062923834
-3.2116495 0.062890483
-3.2021399 0.062856033
-3.1926304 0.062820622
-3.1831209 0.06278439
-3.1736114 0.062747473
-3.1641019 0.062710012
-3.1545924 0.062672143
-3.1450829 0.062633999
-3.1355734 0.062595659
-3.1260639 0.062557171
-3.1165544 0.062518587
-3.1070449 0.062479955
-3.0975353 0.062441326
-3.0880258 0.06240275
-3.0785163 0.062364275
-3.0690068 0.062325953
-3.0594973 0.062287833
-3.0499878 0.062249964
-3.0404783 0.062212385
-3.0309688 0.06217511
-3.0214593 0.062138151
-3.0119498 0.062101521
-3.0024403 0.062065229
-2.9929307 0.06202929
-2.9834212 0.061993713
-2.9739117 0.061958511
-2.9644022 0.061923696
-2.9548927 0.061889279
-2.9453832 0.061855271
-2.9358737 0.061821667
-2.9263642 0.061788455
-2.9168547 0.061755622
-2.9073452 0.061723156
-2.8978356 0.061691045
-2.8883261 0.061659275
-2.8788166 0.061627834
-2.8693071 0.061596709
-2.8597976 0.061565889
-2.8502881 0.06153536
-2.8407786 0.061505108
-2.8312691 0.061475112
-2.8217596 0.061445353
-2.8122501 0.061415811
-2.8027406 0.061386463
-2.793231 0.061357292
-2.7837215 0.061328275
-2.774212 0.061299392
-2.7647025 0.061270624
-2.755193 0.061241949
-2.7456835 0.061213348
-2.736174 0.061184815
-2.7266645 0.061156348
-2.717155 0.061127948
-2.7076455 0.061099615
-2.6981359 0.061071348
-2.6886264 0.061043149
-2.6791169 0.061015016
-2.6696074 0.06098695
-2.6600979 0.060958951
-2.6505884 0.060931019
-2.6410789 0.06090316
-2.6315694 0.060875392
-2.6220599 0.060847737
-2.6125504 0.060820217
-2.6030409 0.060792851
-2.5935313 0.060765663
-2.5840218 0.060738672
-2.5745123 0.060711901
-2.5650028 0.06068537
-2.5554933 0.060659101
-2.5459838 0.060633115
-2.5364743 0.06060744
-2.5269648 0.060582109
-2.5174553 0.060557153
-2.5079458 0.060532605
-2.4984362 0.060508496
-2.4889267 0.06048486
-2.4794172 0.060461727
-2.4699077 0.06043913
-2.4603982 0.060417101
-2.4508887 0.060395672
-2.4413792 0.060374877
-2.4318697 0.060354749
-2.4223602 0.060335324
-2.4128507 0.060316637
-2.4033412 0.060298723
-2.3938316 0.060281618
-2.3843221 0.060265355
-2.3748126 0.060249971
-2.3653031 0.0602355
-2.3557936 0.060221978
-2.3462841 0.060209438
-2.3367746 0.060197899
-2.3272651 0.060187366
-2.3177556 0.060177844
-2.3082461 0.060169341
-2.2987365 0.060161862
-2.289227 0.060155413
-2.2797175 0.060149999
-2.270208 0.060145626
-2.2606985 0.0601423
-2.251189 0.060140028
-2.2416795 0.060138811
-2.23217 0.060138643
-2.2226605 0.060139516
-2.213151 0.060141421
-2.2036415 0.060144349
-2.1941319 0.060148293
-2.1846224 0.060153243
-2.1751129 0.060159192
-2.1656034 0.060166131
-2.1560939 0.060174051
-2.1465844 0.060182944
-2.1370749 0.060192791
-2.1275654 0.060203566
-2.1180559 0.060215243
-2.1085464 0.060227797
-2.0990368 0.060241201
-2.0895273 0.060255429
-2.0800178 0.060270455
-2.0705083 0.060286254
-2.0609988 0.060302799
-2.0514893 0.060320064
-2.0419798 0.060338016
-2.0324703 0.060356599
-2.0229608 0.060375753
-2.0134513 0.060395417
-2.0039418 0.06041553
-1.9944322 0.060436032
-1.9849227 0.060456862
-1.9754132 0.060477959
-1.9659037 0.060499264
-1.9563942 0.060520715
-1.9468847 0.060542253
-1.9373752 0.060563833
-1.9278657 0.060585425
-1.9183562 0.060606998
-1.9088467 0.060628522
-1.8993371 0.060649966
-1.8898276 0.060671301
-1.8803181 0.060692494
-1.8708086 0.060713516
-1.8612991 0.060734337
-1.8517896 0.060754926
-1.8422801 0.060775255
-1.8327706 0.060795306
-1.8232611 0.060815065
-1.8137516 0.060834514
-1.8042421 0.06085364
-1.7947325 0.060872425
-1.785223 0.060890855
-1.7757135 0.060908914
-1.766204 0.060926585
-1.7566945 0.060943855
-1.747185 0.060960706
-1.7376755 0.060977133
-1.728166 0.060993133
-1.7186565 0.061008708
-1.709147 0.061023857
-1.6996374 0.061038579
-1.6901279 0.061052875
-1.6806184 0.061066744
-1.6711089 0.061080186
-1.6615994 0.061093202
-1.6520899 0.06110579
-1.6425804 0.061117951
-1.6330709 0.061129688
-1.6235614 0.061141003
-1.6140519 0.061151901
-1.6045424 0.061162382
-1.5950328 0.061172452
-1.5855233 0.061182113
-1.5760138 0.061191367
-1.5665043 0.061200218
-1.5569948 0.061208669
-1.5474853 0.061216723
-1.5379758 0.061224382
-1.5284663 0.061231645
-1.5189568 0.061238514
-1.5094473 0.061244989
-1.4999377 0.06125107
-1.4904282 0.061256758
-1.4809187 0.061262052
-1.4714092 0.061266955
-1.4618997 0.061271465
-1.4523902 0.061275584
-1.4428807 0.061279312
-1.4333712 0.061282653
-1.4238617 0.06128561
-1.4143522 0.061288188
-1.4048427 0.06129039
-1.3953331 0.06129222
-1.3858236 0.061293681
-1.3763141 0.061294779
-1.3668046 0.061295516
-1.3572951 0.061295897
-1.3477856 0.061295926
-1.3382761 0.06129561
-1.3287666 0.061294966
-1.3192571 0.061294005
-1.3097476 0.061292744
-1.300238 0.061291196
-1.2907285 0.061289376
-1.281219 0.061287298
-1.2717095 0.061284976
-1.2622 0.061282424
-1.2526905 0.061279657
-1.243181 0.061276692
-1.2336715 0.061273561
-1.224162 0.061270301
-1.2146525 0.061266947
-1.205143 0.061263535
-1.1956334 0.061260103
-1.1861239 0.061256685
-1.1766144 0.061253319
-1.1671049 0.061250039
-1.1575954 0.061246884
-1.1480859 0.061243887
-1.1385764 0.061241075
-1.1290669 0.061238457
-1.1195574 0.061236044
-1.1100479 0.061233845
-1.1005383 0.061231872
-1.0910288 0.061230133
-1.0815193 0.06122864
-1.0720098 0.061227402
-1.0625003 0.061226429
-1.0529908 0.061225731
-1.0434813 0.061225317
-1.0339718 0.061225181
-1.0244623 0.061225315
-1.0149528 0.061225711
-1.0054433 0.061226361
-0.99593374 0.061227255
-0.98642423 0.061228387
-0.97691472 0.061229747
-0.96740522 0.061231326
-0.95789571 0.061233118
-0.9483862 0.061235112
-0.93887669 0.061237301
-0.92936718 0.061239675
-0.91985767 0.061242226
-0.91034816 0.061244944
-0.90083865 0.061247819
-0.89132914 0.061250844
-0.88181963 0.061254008
-0.87231012 0.061257303
-0.86280061 0.06126072
-0.8532911 0.061264249
-0.84378159 0.061267881
-0.83427208 0.061271609
-0.82476257 0.061275425
-0.81525306 0.061279324
-0.80574355 0.061283296
-0.79623404 0.061287335
-0.78672453 0.061291435
-0.77721503 0.061295587
-0.76770552 0.061299784
-0.75819601 0.06130402
-0.7486865 0.061308287
-0.73917699 0.061312579
-0.72966748 0.061316889
-0.72015797 0.061321211
-0.71064846 0.06132554
-0.70113895 0.061329869
-0.69162944 0.061334193
-0.68211993 0.061338506
-0.67261042 0.061342801
-0.66310091 0.061347073
-0.6535914 0.061351316
-0.64408189 0.061355523
-0.63457238 0.061359691
-0.62506287 0.061363814
-0.61555336 0.061367889
-0.60604385 0.061371911
-0.59653434 0.061375876
-0.58702483 0.061379778
-0.57751533 0.061383615
-0.56800582 0.061387382
-0.55849631 0.061391073
-0.5489868 0.061394686
-0.53947729 0.061398215
-0.52996778 0.061401654
-0.52045827 0.061404998
-0.51094876 0.061408242
-0.50143925 0.061411381
-0.49192974 0.061414407
-0.48242023 0.061417317
-0.47291072 0.061420104
-0.46340121 0.061422763
-0.4538917 0.061425289
-0.44438219 0.061427677
-0.43487268 0.061429932
-0.42536317 0.06143206
-0.41585366 0.061434072
-0.40634415 0.061435973
-0.39683464 0.061437772
-0.38732514 0.061439477
-0.37781563 0.061441096
-0.36830612 0.061442636
-0.35879661 0.061444106
-0.3492871 0.061445514
-0.33977759 0.061446868
-0.33026808 0.061448178
-0.32075857 0.061449455
-0.31124906 0.061450709
-0.30173955 0.061451951
-0.29223004 0.061453191
-0.28272053 0.061454439
-0.27321102 0.061455706
-0.26370151 0.061457002
-0.254192 0.061458338
-0.24468249 0.061459724
-0.23517298 0.061461166
-0.22566347 0.06146267
-0.21615396 0.061464243
-0.20664445 0.061465891
-0.19713494 0.061467618
-0.18762544 0.061469431
-0.17811593 0.061471336
-0.16860642 0.061473339
-0.15909691 0.061475445
-0.1495874 0.06147766
-0.14007789 0.061479988
-0.13056838 0.061482424
-0.12105887 0.061484966
-0.11154936 0.06148761
-0.10203985 0.061490353
-0.09253034 0.06149319
-0.083020831 0.061496119
-0.073511321 0.061499137
-0.064001812 0.061502238
-0.054492302 0.061505421
-0.044982793 0.061508681
-0.035473283 0.061512008
-0.025963774 0.061515391
-0.016454264 0.061518817
-0.0069447548 0.061522275
0.0025647548 0.061525752
0.012074264 0.061529236
0.021583774 0.061532716
0.031093283 0.061536179
0.040602793 0.061539613
0.050112302 0.061543007
0.059621812 0.061546347
0.069131321 0.061549621
0.078640831 0.061552816
0.08815034 0.061555919
0.09765985 0.061558918
0.10716936 0.061561798
0.11667887 0.061564548
0.12618838 0.061567154
0.13569789 0.061569603
0.1452074 0.061571882
0.15471691 0.06157398
0.16422642 0.061575881
0.17373593 0.061577574
0.18324544 0.061579045
0.19275494 0.061580281
0.20226445 0.06158127
0.21177396 0.061581997
0.22128347 0.06158245
0.23079298 0.061582617
0.24030249 0.061582483
0.249812 0.061582036
0.25932151 0.061581263
0.26883102 0.061580155
0.27834053 0.061578701
0.28785004 0.061576891
0.29735955 0.061574716
0.30686906 0.061572165
0.31637857 0.061569228
0.32588808 0.061565896
0.33539759 0.061562158
0.3449071 0.061558004
0.35441661 0.061553425
0.36392612 0.061548414
0.37343563 0.061542965
0.38294514 0.061537073
0.39245464 0.061530734
0.40196415 0.061523941
0.41147366 0.06151669
0.42098317 0.061508974
0.43049268 0.06150079
0.44000219 0.061492132
0.4495117 0.061482995
0.45902121 0.061473374
0.46853072 0.061463271
0.47804023 0.061452687
0.48754974 0.061441623
0.49705925 0.061430079
0.50656876 0.061418058
0.51607827 0.06140556
0.52558778 0.061392586
0.53509729 0.061379137
0.5446068 0.061365214
0.55411631 0.06135082
0.56362582 0.061335957
0.57313533 0.061320632
0.58264483 0.061304852
0.59215434 0.061288622
0.60166385 0.061271949
0.61117336 0.061254838
0.62068287 0.061237296
0.63019238 0.061219329
0.63970189 0.061200943
0.6492114 0.061182145
0.65872091 0.061162941
0.66823042 0.061143344
0.67773993 0.061123367
0.68724944 0.061103022
0.69675895 0.061082322
0.70626846 0.061061278
0.71577797 0.061039905
0.72528748 0.061018214
0.73479699 0.060996218
0.7443065 0.060973929
0.75381601 0.060951361
0.76332552 0.06092853
0.77283503 0.060905458
0.78234453 0.060882164
0.79185404 0.060858669
0.80136355 0.060834993
0.81087306 0.060811158
0.82038257 0.060787182
0.82989208 0.060763088
0.83940159 0.060738895
0.8489111 0.060714624
0.85842061 0.060690297
0.86793012 0.060665948
0.87743963 0.060641609
0.88694914 0.060617314
0.89645865 0.060593094
0.90596816 0.060568985
0.91547767 0.060545019
0.92498718 0.060521229
0.93449669 0.060497648
0.9440062 0.06047431
0.95351571 0.060451248
0.96302522 0.060428486
0.97253472 0.060406043
0.98204423 0.060383938
0.99155374 0.06036219
1.0010633 0.060340818
1.0105728 0.06031984
1.0200823 0.060299275
1.0295918 0.060279142
1.0391013 0.060259461
1.0486108 0.060240248
1.0581203 0.06022152
1.0676298 0.060203278
1.0771393 0.060185522
1.0866488 0.060168249
1.0961583 0.06015146
1.1056679 0.060135154
1.1151774 0.06011933
1.1246869 0.060103988
1.1341964 0.060089126
1.1437059 0.060074743
1.1532154 0.060060839
1.1627249 0.06004741
1.1722344 0.060034447
1.1817439 0.060021944
1.1912534 0.060009892
1.200763 0.059998286
1.2102725 0.059987116
1.219782 0.059976375
1.2292915 0.059966057
1.238801 0.059956154
1.2483105 0.059946658
1.25782 0.059937562
1.2673295 0.059928862
1.276839 0.059920556
1.2863485 0.059912639
1.295858 0.059905109
1.3053676 0.059897961
1.3148771 0.059891192
1.3243866 0.059884798
1.3338961 0.059878777
1.3434056 0.059873125
1.3529151 0.059867838
1.3624246 0.059862915
1.3719341 0.059858356
1.3814436 0.059854162
1.3909531 0.059850332
1.4004627 0.059846867
1.4099722 0.059843768
1.4194817 0.059841034
1.4289912 0.059838667
1.4385007 0.059836665
1.4480102 0.05983503
1.4575197 0.059833763
1.4670292 0.059832868
1.4765387 0.059832351
1.4860482 0.059832216
1.4955577 0.059832469
1.5050673 0.059833115
1.5145768 0.059834159
1.5240863 0.059835607
1.5335958 0.059837463
1.5431053 0.059839733
1.5526148 0.059842422
1.5621243 0.059845531
1.5716338 0.059849056
1.5811433 0.059852995
1.5906528 0.059857342
1.6001624 0.059862096
1.6096719 0.059867252
1.6191814 0.059872808
1.6286909 0.059878759
1.6382004 0.059885102
1.6477099 0.059891833
1.6572194 0.05989895
1.6667289 0.059906445
1.6762384 0.059914312
1.6857479 0.059922545
1.6952574 0.059931138
1.704767 0.059940083
1.7142765 0.059949375
1.723786 0.059959008
1.7332955 0.059968974
1.742805 0.059979267
1.7523145 0.059989881
1.761824 0.060000807
1.7713335 0.060012034
1.780843 0.060023551
1.7903525 0.060035348
1.7998621 0.060047413
1.8093716 0.060059735
1.8188811 0.060072303
1.8283906 0.060085107
1.8379001 0.060098136
1.8474096 0.060111377
1.8569191 0.060124822
1.8664286 0.060138459
1.8759381 0.060152278
1.8854476 0.060166272
1.8949571 0.060180429
1.9044667 0.060194739
1.9139762 0.060209194
1.9234857 0.060223784
1.9329952 0.060238498
1.9425047 0.060253328
1.9520142 0.060268263
1.9615237 0.060283293
1.9710332 0.060298408
1.9805427 0.060313597
1.9900522 0.060328848
1.9995618 0.060344152
2.0090713 0.060359497
2.0185808 0.060374872
2.0280903 0.060390268
2.0375998 0.060405672
2.0471093 0.060421074
2.0566188 0.060436465
2.0661283 0.060451835
2.0756378 0.060467177
2.0851473 0.060482484
2.0946568 0.060497748
2.1041664 0.060512962
2.1136759 0.060528118
2.1231854 0.060543208
2.1326949 0.060558226
2.1422044 0.060573164
2.1517139 0.060588014
2.1612234 0.060602771
2.1707329 0.060617433
2.1802424 0.060631996
2.1897519 0.060646458
2.1992615 0.060660817
2.208771 0.06067507
2.2182805 0.060689215
2.22779 0.060703249
2.2372995 0.060717169
2.246809 0.060730973
2.2563185 0.060744658
2.265828 0.060758212
2.2753375 0.060771623
2.284847 0.060784876
2.2943565 0.06079796
2.3038661 0.060810861
2.3133756 0.060823567
2.3228851 0.060836063
2.3323946 0.060848336
2.3419041 0.060860375
2.3514136 0.060872165
2.3609231 0.060883698
2.3704326 0.060894968
2.3799421 0.060905972
2.3894516 0.060916705
2.3989612 0.060927164
2.4084707 0.060937343
2.4179802 0.06094724
2.4274897 0.060956849
2.4369992 0.060966167
2.4465087 0.060975189
2.4560182 0.060983912
2.4655277 0.060992342
2.4750372 0.061000486
2.4845467 0.061008351
2.4940562 0.061015945
2.5035658 0.061023275
2.5130753 0.06103035
2.5225848 0.061037176
2.5320943 0.061043761
2.5416038 0.061050114
2.5511133 0.061056241
2.5606228 0.061062158
2.5701323 0.061067891
2.5796418 0.061073469
2.5891513 0.061078919
2.5986609 0.061084268
2.6081704 0.061089545
2.6176799 0.061094777
2.6271894 0.061099992
2.6366989 0.061105217
2.6462084 0.06111048
2.6557179 0.06111581
2.6652274 0.061121241
2.6747369 0.06112681
2.6842464 0.061132553
2.6937559 0.061138508
2.7032655 0.061144712
2.712775 0.061151201
2.7222845 0.061158012
2.731794 0.061165183
2.7413035 0.061172749
2.750813 0.061180749
2.7603225 0.061189217
2.769832 0.061198186
2.7793415 0.061207689
2.788851 0.06121776
2.7983606 0.061228431
2.8078701 0.061239735
2.8173796 0.061251705
2.8268891 0.061264374
2.8363986 0.061277774
2.8459081 0.06129194
2.8554176 0.061306898
2.8649271 0.061322643
2.8744366 0.061339152
2.8839461 0.061356404
2.8934556 0.061374376
2.9029652 0.061393047
2.9124747 0.061412395
2.9219842 0.061432397
2.9314937 0.061453031
2.9410032 0.061474276
2.9505127 0.061496109
2.9600222 0.061518503
2.9695317 0.061541422
2.9790412 0.061564828
2.9885507 0.061588684
2.9980603 0.061612952
3.0075698 0.061637596
3.0170793 0.061662577
3.0265888 0.061687859
3.0360983 0.061713404
3.0456078 0.061739174
3.0551173 0.061765129
3.0646268 0.061791198
3.0741363 0.061817298
3.0836458 0.061843345
3.0931553 0.061869254
3.1026649 0.06189494
3.1121744 0.06192032
3.1216839 0.061945309
3.1311934 0.061969824
3.1407029 0.061993779
3.1502124 0.062017091
3.1597219 0.062039662
3.1692314 0.062061368
3.1787409 0.062082083
3.1882504 0.062101681
3.1977599 0.062120035
3.2072695 0.06213702
3.216779 0.062152507
3.2262885 0.062166373
3.235798 0.062178489
3.2453075 0.062188729
3.254817 0.062196964
3.2643265 0.062203029
3.273836 0.062206738
3.2833455 0.062207909
3.292855 0.062206356
3.3023646 0.062201897
3.3118741 0.062194346
3.3213836 0.06218352
3.3308931 0.062169235
3.3404026 0.062151306
3.3499121 0.06212955
3.3594216 0.062103764
3.3689311 0.06207371
3.3784406 0.062039146
3.3879501 0.061999827
3.3974596 0.06195551
3.4069692 0.061905954
3.4164787 0.061850913
3.4259882 0.061790146
3.4354977 0.061723409
3.4450072 0.061650459
3.4545167 0.061571051
3.4640262 0.061484928
3.4735357 0.061391824
3.4830452 0.061291474
3.4925547 0.061183611
3.5020643 0.06106797
3.5115738 0.060944287
3.5210833 0.060812294
3.5305928 0.060671726
3.5401023 0.060522318
3.5496118 0.060363804
3.5591213 0.06019592
3.5686308 0.060018404
3.5781403 0.059830996
3.5876498 0.059633435
3.5971593 0.059425461
3.6066689 0.059206812
3.6161784 0.058977228
3.6256879 0.058736448
3.6351974 0.058484212
3.6447069 0.058220258
3.6542164 0.057944331
3.6637259 0.057656221
3.6732354 0.057355752
3.6827449 0.057042745
3.6922544 0.056717025
3.701764 0.056378413
3.7112735 0.056026733
3.720783 0.055661807
3.7302925 0.055283458
3.739802 0.05489151
3.7493115 0.054485784
3.758821 0.054066153
3.7683305 0.053632613
3.77784 0.053185178
3.7873495 0.052723863
3.796859 0.052248683
3.8063686 0.051759652
3.8158781 0.051256786
3.8253876 0.050740098
3.8348971 0.050209605
3.8444066 0.04966532
3.8539161 0.049107273
3.8634256 0.048535685
3.8729351 0.047950909
3.8824446 0.0473533
3.8919541 0.046743212
3.9014637 0.046121002
3.9109732 0.045487024
3.9204827 0.044841634
3.9299922 0.044185186
3.9395017 0.043518036
3.9490112 0.042840539
3.9585207 0.042153109
3.9680302 0.041456323
3.9775397 0.040750784
3.9870492 0.040037098
3.9965587 0.039315867
4.0060683 0.038587697
4.0155778 0.037853191
4.0250873 0.037112953
4.0345968 0.036367588
4.0441063 0.0356177
4.0536158 0.034863892
4.0631253 0.034106776
4.0726348 0.033346963
4.0821443 0.032585068
4.0916538 0.031821704
4.1011634 0.031057484
4.1106729 0.030293022
4.1201824 0.029528932
4.1296919 0.028765826
4.1392014 0.028004319
4.1487109 0.027245024
4.1582204 0.026488515
4.1677299 0.02573525
4.1772394 0.024985664
4.1867489 0.024240193
4.1962584 0.023499272
4.205768 0.022763337
4.2152775 0.022032824
4.224787 0.021308168
4.2342965 0.020589804
4.243806 0.019878168
4.2533155 0.019173686
4.262825 0.018476649
4.2723345 0.017787233
4.281844 0.017105612
4.2913535 0.016431959
4.3008631 0.015766449
4.3103726 0.015109254
4.3198821 0.01446055
4.3293916 0.013820508
4.3389011 0.013189304
4.3484106 0.012567111
4.3579201 0.011954054
4.3674296 0.011350102
4.3769391 0.010755188
4.3864486 0.010169247
4.3959581 0.0095922144
4.4054677 0.0090240238
4.4149772 0.0084646101
4.4244867 0.0079139078
4.4339962 0.0073718515
4.4435057 0.0068383758
4.4530152 0.0063134096
4.4625247 0.0057967785
4.4720342 0.0052882164
4.4815437 0.0047874542
4.4910532 0.0042942228
4.5005628 0.0038082531
4.5100723 0.003329276
4.5195818 0.0028570222
4.5290913 0.0023912228
4.5386008 0.0019316085
4.5481103 0.0014779103
4.5576198 0.0010298506
4.5671293 0.00058712109
4.5766388 0.00014940672
4.5861483 -0.00028360772
4.5956578 -0.00071223743
4.6051674 -0.0011367976
4.6146769 -0.0015576033
4.6241864 -0.0019749699
4.6336959 -0.0023892124
4.6432054 -0.0028006461
4.6527149 -0.003209584
4.6622244 -0.003616294
4.6717339 -0.0040210003
4.6812434 -0.0044239257
4.6907529 -0.0048252926
4.7002625 -0.0052253239
4.709772 -0.0056242421
4.7192815 -0.0060222697
4.728791 -0.0064196295
4.7383005 -0.006816544


#Figure 2d m8 profile
-6.75219 0
-6.65219 0
-6.55219 0
-6.45219 0
-6.35219 0
-6.25219 0
-6.15219 0
-6.05219 0
-5.95219 0
-5.85219 0
-5.75219 0
-5.65219 0
-5.55219 0
-5.45219 0
-5.35219 0
-5.25219 0
-5.15219 0
-5.05219 0
-4.95219 0
-4.85219 0
-4.75219 0
-4.65219 0
-4.55219 0
-4.45219 0
-4.35219 0.001166668
-4.25219 0.0027014692
-4.15219 0.0056264932
-4.05219 0.0096836532
-3.95219 0.013980197
-3.85219 0.016491417
-3.75219 0.016914555
-3.65219 0.015092581
-3.55219 0.011878892
-3.45219 0.0082473392
-3.35219 0.0054580528
-3.25219 0.0041603632
-3.15219 0.0037276476
-3.05219 0.0036001224
-2.95219 0.003580428
-2.85219 0.0032752624
-2.75219 0.0033575816
-2.65219 0.0033483376
-2.55219 0.0033257116
-2.45219 0.0034504128
-2.35219 0.0035429528
-2.25219 0.0036589696
-2.15219 0.003808804
-2.05219 0.0040010044
-1.95219 0.0039739252
-1.85219 0.0040611972
-1.75219 0.0039301768
-1.65219 0.0038250728
-1.55219 0.0037649972
-1.45219 0.0036234436
-1.35219 0.0034148124
-1.25219 0.0036030392
-1.1521904 0.0037160428
-1.0521908 0.0038107156
-0.9521912 0.003846512
-0.8521916 0.0039830088
-0.752192 0.0038284104
-0.652192 0.0039073992
-0.552192 0.0036973548
-0.452192 0.0038116804
-0.352192 0.0037187852
-0.25219208 0.0035194208
-0.15219216 0.0033060708
-0.05219216 0.0033588304
0.04780784 0.0030507952
0.14780784 0.0031562032
0.24780792 0.003172392
0.347808 0.0030705563
0.447808 0.0031267595
0.547808 0.0033163271
0.647808 0.0032787699
0.747808 0.0034999791
0.8478084 0.0036165592
0.9478088 0.0035911148
1.0478092 0.003574758
1.1478096 0.0036460588
1.24781 0.0034577956
1.34781 0.0034739072
1.44781 0.0032585196
1.54781 0.0030900761
1.64781 0.0028704271
1.74781 0.0028656487
1.84781 0.0029008759
1.94781 0.0029492539
2.04781 0.0031940026
2.14781 0.003408822
2.24781 0.0034955928
2.34781 0.0035372404
2.44781 0.0035598792
2.54781 0.0035673516
2.64781 0.0034601452
2.74781 0.003652764
2.84781 0.0036383392
2.94781 0.0038110236
3.04781 0.0038542304
3.14781 0.003947588
3.24781 0.0041358132
3.34781 0.005403836
3.44781 0.0072995748
3.54781 0.010012192
3.64781 0.012181916
3.74781 0.01324727
3.84781 0.012464696
3.94781 0.012580384
4.04781 0.0091241196
4.14781 0.0062357036
4.24781 0.0040965496
4.34781 0.002833332
4.44781 -6.9388939e-19
4.54781 -6.9388939e-19
4.64781 -6.9388939e-19
4.74781 -6.9388939e-19

# Figure 2e cluster (555667) 
ITEM: TIMESTEP
21400000
ITEM: NUMBER OF ATOMS
46
ITEM: BOX BOUNDS pp pp pp
-44.856 44.856
-44.856 44.856
-2.52186 61.5219
ITEM: ATOMS id type x y z
6112 1 16.507 14.3531 44.1182
2156 5 17.2722 16.7165 43.7099
3132 5 15.0733 13.1284 41.9227
3704 5 16.7496 11.8067 40.3787
4557 5 19.6148 16.3703 47.1412
6764 5 20.1498 14.9171 40.1437
8724 5 18.765 12.7739 44.6063
8992 5 17.8908 17.8875 45.8753
10333 5 15.2485 17.4849 46.7606
10428 5 18.3877 13.5693 38.9645
11232 5 19.5437 16.566 42.2375
12547 5 15.0406 14.7966 46.3202
15233 5 20.6765 14.5336 45.5656
1658 5 12.8865 13.6918 45.6796
3132 5 15.0733 13.1284 41.9227
3704 5 16.7496 11.8067 40.3787
8724 5 18.765 12.7739 44.6063
12547 5 15.0406 14.7966 46.3202
14841 5 13.9697 11.6578 44.2245
15246 5 20.3089 11.6378 42.9872
16591 5 18.5066 10.1695 41.3817
8724 5 18.765 12.7739 44.6063
10523 5 16.317 13.3932 48.0966
12547 5 15.0406 14.7966 46.3202
13700 5 17.6737 11.3845 46.6859
3132 6 15.0733 13.1284 41.9227
3704 6 16.7496 11.8067 40.3787
8724 6 18.765 12.7739 44.6063
15246 6 20.3089 11.6378 42.9872
16591 6 18.5066 10.1695 41.3817
2156 6 17.2722 16.7165 43.7099
3132 6 15.0733 13.1284 41.9227
3704 6 16.7496 11.8067 40.3787
4557 6 19.6148 16.3703 47.1412
6764 6 20.1498 14.9171 40.1437
8724 6 18.765 12.7739 44.6063
8992 6 17.8908 17.8875 45.8753
10428 6 18.3877 13.5693 38.9645
11232 6 19.5437 16.566 42.2375
15233 6 20.6765 14.5336 45.5656
2156 7 17.2722 16.7165 43.7099
3132 7 15.0733 13.1284 41.9227
3704 7 16.7496 11.8067 40.3787
6764 7 20.1498 14.9171 40.1437
10428 7 18.3877 13.5693 38.9645
11232 7 19.5437 16.566 42.2375

#Figure 2e cluster (555566)
ITEM: TIMESTEP
21400000
ITEM: NUMBER OF ATOMS
39
ITEM: BOX BOUNDS pp pp pp
-44.856 44.856
-44.856 44.856
-2.52186 61.5219
ITEM: ATOMS id type x y z
1214 1 -36.1182 9.2002 25.4302
62 5 -35.373 10.4969 23.3252
8351 5 -36.345 10.8869 27.9335
12378 5 -38.0473 12.3185 26.1812
16938 5 -36.0046 13.239 24.422
62 5 -35.373 10.4969 23.3252
2849 5 -33.9964 8.32119 22.0935
7786 5 -33.4121 5.78247 24.3806
8351 5 -36.345 10.8869 27.9335
10142 5 -34.2842 7.62565 26.1206
12378 5 -38.0473 12.3185 26.1812
16938 5 -36.0046 13.239 24.422
62 5 -35.373 10.4969 23.3252
861 5 -39.4844 8.9553 23.6412
2849 5 -33.9964 8.32119 22.0935
7786 5 -33.4121 5.78247 24.3806
8351 5 -36.345 10.8869 27.9335
10142 5 -34.2842 7.62565 26.1206
11616 5 -37.9109 10.2445 21.9998
12378 5 -38.0473 12.3185 26.1812
16066 5 -37.7244 7.14142 24.8783
16938 5 -36.0046 13.239 24.422
3736 5 -33.874 10.3954 29.0506
8351 5 -36.345 10.8869 27.9335
8371 5 -32.3339 9.07175 27.2663
10142 5 -34.2842 7.62565 26.1206
861 6 -39.4844 8.9553 23.6412
3329 6 -40.3079 10.981 25.5183
3736 6 -33.874 10.3954 29.0506
8351 6 -36.345 10.8869 27.9335
8371 6 -32.3339 9.07175 27.2663
10142 6 -34.2842 7.62565 26.1206
12378 6 -38.0473 12.3185 26.1812
16066 6 -37.7244 7.14142 24.8783
4302 6 -35.5987 6.83752 28.4639
10142 6 -34.2842 7.62565 26.1206
10735 6 -39.1631 5.91036 26.4248
14461 6 -37.2198 4.65578 27.7167
16066 6 -37.7244 7.14142 24.8783


# Figure 2f density profile of ice_0_like of water film L=8nm at T=206K

-4.75 0
-4.65 0
-4.55 0
-4.45 0
-4.35 0.00249368
-4.25 0.07979828
-4.15 0.39899228
-4.05 1.3066983
-3.95 2.8677523
-3.854 4.4354967
-3.7765145 5.9238536
-3.7175435 7.1657448
-3.6770871 7.8145482
-3.6551451 7.8054288
-3.6477177 7.782552
-3.6402903 7.7596805
-3.6328629 7.736817
-3.6254354 7.7139644
-3.618008 7.6911256
-3.6105806 7.6683037
-3.6031532 7.6455016
-3.5957257 7.6227225
-3.5882983 7.5999692
-3.5808709 7.577245
-3.5734434 7.5545527
-3.566016 7.5318954
-3.5585886 7.5092761
-3.5511612 7.4866979
-3.5437337 7.4641639
-3.5363063 7.4416774
-3.5288789 7.4192416
-3.5214515 7.3968598
-3.514024 7.3745354
-3.5065966 7.3522717
-3.4991692 7.3300721
-3.4917417 7.3079399
-3.4843143 7.2858784
-3.4768869 7.263891
-3.4694595 7.2419811
-3.462032 7.220152
-3.4546046 7.198407
-3.4471772 7.1767495
-3.4397497 7.1551831
-3.4323223 7.1337112
-3.4248949 7.1123374
-3.4174675 7.0910653
-3.41004 7.0698986
-3.4026126 7.0488407
-3.3951852 7.0278953
-3.3877578 7.0070659
-3.3803303 6.9863563
-3.3729029 6.9657699
-3.3654755 6.9453105
-3.358048 6.9249814
-3.3506206 6.9047863
-3.3431932 6.8847283
-3.3357658 6.8648106
-3.3283383 6.845036
-3.3209109 6.8254073
-3.3134835 6.8059273
-3.3060561 6.7865986
-3.2986286 6.767424
-3.2912012 6.7484063
-3.2837738 6.7295481
-3.2763463 6.7108522
-3.2689189 6.6923212
-3.2614915 6.673958
-3.2540641 6.6557651
-3.2466366 6.6377445
-3.2392092 6.6198981
-3.2317818 6.6022273
-3.2243544 6.5847329
-3.2169269 6.5674159
-3.2094995 6.5502769
-3.2020721 6.5333168
-3.1946446 6.5165362
-3.1872172 6.4999359
-3.1797898 6.4835168
-3.1723624 6.4672796
-3.1649349 6.4512249
-3.1575075 6.4353536
-3.1500801 6.4196663
-3.1426527 6.4041633
-3.1352252 6.388845
-3.1277978 6.3737113
-3.1203704 6.3587621
-3.1129429 6.3439974
-3.1055155 6.3294171
-3.0980881 6.315021
-3.0906607 6.300809
-3.0832332 6.286781
-3.0758058 6.2729368
-3.0683784 6.2592764
-3.060951 6.2457997
-3.0535235 6.2325063
-3.0460961 6.219396
-3.0386687 6.2064681
-3.0312412 6.1937218
-3.0238138 6.1811561
-3.0163864 6.1687701
-3.008959 6.1565625
-3.0015315 6.1445324
-2.9941041 6.1326788
-2.9866767 6.1210004
-2.9792492 6.1094962
-2.9718218 6.0981653
-2.9643944 6.0870065
-2.956967 6.0760187
-2.9495395 6.0652008
-2.9421121 6.0545516
-2.9346847 6.0440699
-2.9272573 6.0337542
-2.9198298 6.0236034
-2.9124024 6.0136159
-2.904975 6.0037905
-2.8975475 5.9941256
-2.8901201 5.98462
-2.8826927 5.9752723
-2.8752653 5.9660811
-2.8678378 5.957045
-2.8604104 5.9481626
-2.852983 5.9394326
-2.8455556 5.9308536
-2.8381281 5.922424
-2.8307007 5.9141426
-2.8232733 5.9060079
-2.8158458 5.8980183
-2.8084184 5.8901726
-2.800991 5.8824692
-2.7935636 5.8749067
-2.7861361 5.8674836
-2.7787087 5.8601986
-2.7712813 5.8530501
-2.7638539 5.8460367
-2.7564264 5.8391569
-2.748999 5.8324095
-2.7415716 5.8257928
-2.7341441 5.8193056
-2.7267167 5.8129465
-2.7192893 5.8067141
-2.7118619 5.8006071
-2.7044344 5.7946241
-2.697007 5.7887638
-2.6895796 5.7830249
-2.6821522 5.7774058
-2.6747247 5.7719055
-2.6672973 5.7665223
-2.6598699 5.7612551
-2.6524424 5.7561025
-2.645015 5.7510632
-2.6375876 5.7461359
-2.6301602 5.7413193
-2.6227327 5.7366123
-2.6153053 5.7320137
-2.6078779 5.7275222
-2.6004505 5.7231366
-2.593023 5.7188557
-2.5855956 5.7146784
-2.5781682 5.7106034
-2.5707407 5.7066296
-2.5633133 5.7027556
-2.5558859 5.6989803
-2.5484585 5.6953026
-2.541031 5.691721
-2.5336036 5.6882345
-2.5261762 5.6848418
-2.5187487 5.6815415
-2.5113213 5.6783324
-2.5038939 5.6752133
-2.4964665 5.6721829
-2.489039 5.6692399
-2.4816116 5.6663831
-2.4741842 5.6636111
-2.4667568 5.6609228
-2.4593293 5.6583168
-2.4519019 5.6557919
-2.4444745 5.6533469
-2.437047 5.6509804
-2.4296196 5.6486913
-2.4221922 5.6464784
-2.4147648 5.6443404
-2.4073373 5.6422761
-2.3999099 5.6402842
-2.3924825 5.6383637
-2.3850551 5.6365131
-2.3776276 5.6347314
-2.3702002 5.6330173
-2.3627728 5.6313695
-2.3553453 5.6297869
-2.3479179 5.6282683
-2.3404905 5.6268124
-2.3330631 5.6254182
-2.3256356 5.6240844
-2.3182082 5.6228099
-2.3107808 5.6215936
-2.3033534 5.6204344
-2.2959259 5.6193311
-2.2884985 5.6182825
-2.2810711 5.6172876
-2.2736436 5.6163452
-2.2662162 5.6154542
-2.2587888 5.6146134
-2.2513614 5.6138217
-2.2439339 5.6130781
-2.2365065 5.6123814
-2.2290791 5.6117307
-2.2216517 5.6111248
-2.2142242 5.6105628
-2.2067968 5.6100437
-2.1993694 5.6095664
-2.1919419 5.60913
-2.1845145 5.6087333
-2.1770871 5.6083755
-2.1696597 5.6080555
-2.1622322 5.6077722
-2.1548048 5.6075247
-2.1473774 5.6073121
-2.1399499 5.6071332
-2.1325225 5.6069874
-2.1250951 5.6068736
-2.1176677 5.606791
-2.1102402 5.6067388
-2.1028128 5.6067162
-2.0953854 5.6067222
-2.087958 5.606756
-2.0805305 5.6068167
-2.0731031 5.6069036
-2.0656757 5.6070157
-2.0582482 5.6071523
-2.0508208 5.6073124
-2.0433934 5.6074953
-2.035966 5.6077002
-2.0285385 5.6079264
-2.0211111 5.6081733
-2.0136837 5.6084402
-2.0062563 5.6087263
-1.9988288 5.6090311
-1.9914014 5.6093537
-1.983974 5.6096936
-1.9765465 5.6100501
-1.9691191 5.6104224
-1.9616917 5.61081
-1.9542643 5.6112121
-1.9468368 5.6116282
-1.9394094 5.6120575
-1.931982 5.6124996
-1.9245546 5.6129539
-1.9171271 5.61342
-1.9096997 5.6138972
-1.9022723 5.6143851
-1.8948448 5.6148831
-1.8874174 5.6153908
-1.87999 5.6159077
-1.8725626 5.6164331
-1.8651351 5.6169667
-1.8577077 5.6175079
-1.8502803 5.6180561
-1.8428529 5.6186111
-1.8354254 5.6191722
-1.827998 5.6197392
-1.8205706 5.6203115
-1.8131431 5.620889
-1.8057157 5.6214711
-1.7982883 5.6220575
-1.7908609 5.6226479
-1.7834334 5.6232418
-1.776006 5.6238389
-1.7685786 5.6244388
-1.7611512 5.6250411
-1.7537237 5.6256454
-1.7462963 5.6262515
-1.7388689 5.626859
-1.7314414 5.6274676
-1.724014 5.628077
-1.7165866 5.628687
-1.7091592 5.6292973
-1.7017317 5.6299076
-1.6943043 5.6305178
-1.6868769 5.6311274
-1.6794494 5.6317364
-1.672022 5.6323444
-1.6645946 5.6329511
-1.6571672 5.6335563
-1.6497397 5.6341598
-1.6423123 5.6347613
-1.6348849 5.6353607
-1.6274575 5.6359577
-1.62003 5.6365523
-1.6126026 5.6371441
-1.6051752 5.6377331
-1.5977477 5.6383191
-1.5903203 5.6389019
-1.5828929 5.6394814
-1.5754655 5.6400574
-1.568038 5.6406297
-1.5606106 5.6411982
-1.5531832 5.6417627
-1.5457558 5.6423231
-1.5383283 5.6428793
-1.5309009 5.6434311
-1.5234735 5.6439784
-1.516046 5.6445212
-1.5086186 5.6450593
-1.5011912 5.6455927
-1.4937638 5.6461213
-1.4863363 5.646645
-1.4789089 5.6471637
-1.4714815 5.6476773
-1.4640541 5.6481857
-1.4566266 5.6486888
-1.4491992 5.6491866
-1.4417718 5.6496789
-1.4343443 5.6501658
-1.4269169 5.6506472
-1.4194895 5.651123
-1.4120621 5.6515933
-1.4046346 5.6520579
-1.3972072 5.6525169
-1.3897798 5.6529701
-1.3823524 5.6534177
-1.3749249 5.6538594
-1.3674975 5.6542954
-1.3600701 5.6547256
-1.3526426 5.6551498
-1.3452152 5.6555682
-1.3377878 5.6559808
-1.3303604 5.6563874
-1.3229329 5.6567881
-1.3155055 5.6571829
-1.3080781 5.6575718
-1.3006507 5.6579548
-1.2932232 5.658332
-1.2857958 5.6587033
-1.2783684 5.6590687
-1.2709409 5.6594283
-1.2635135 5.659782
-1.2560861 5.6601299
-1.2486587 5.6604719
-1.2412312 5.6608082
-1.2338038 5.6611386
-1.2263764 5.6614632
-1.2189489 5.6617822
-1.2115215 5.6620954
-1.2040941 5.6624029
-1.1966667 5.6627049
-1.1892392 5.6630012
-1.1818118 5.6632919
-1.1743844 5.6635772
-1.166957 5.6638569
-1.1595295 5.6641311
-1.1521021 5.6644
-1.1446747 5.6646634
-1.1372472 5.6649214
-1.1298198 5.6651742
-1.1223924 5.6654217
-1.114965 5.665664
-1.1075375 5.6659011
-1.1001101 5.6661331
-1.0926827 5.6663601
-1.0852553 5.666582
-1.0778278 5.666799
-1.0704004 5.6670111
-1.062973 5.6672182
-1.0555455 5.6674206
-1.0481181 5.6676182
-1.0406907 5.6678111
-1.0332633 5.6679993
-1.0258358 5.668183
-1.0184084 5.668362
-1.010981 5.6685366
-1.0035536 5.6687068
-0.99612613 5.6688726
-0.9886987 5.669034
-0.98127127 5.6691912
-0.97384384 5.6693442
-0.96641642 5.669493
-0.95898899 5.6696377
-0.95156156 5.6697784
-0.94413413 5.6699151
-0.93670671 5.6700479
-0.92927928 5.6701769
-0.92185185 5.670302
-0.91442442 5.6704234
-0.906997 5.670541
-0.89956957 5.6706551
-0.89214214 5.6707655
-0.88471471 5.6708725
-0.87728729 5.670976
-0.86985986 5.671076
-0.86243243 5.6711728
-0.85500501 5.6712662
-0.84757758 5.6713564
-0.84015015 5.6714435
-0.83272272 5.6715274
-0.8252953 5.6716083
-0.81786787 5.6716861
-0.81044044 5.671761
-0.80301301 5.671833
-0.79558559 5.6719022
-0.78815816 5.6719686
-0.78073073 5.6720323
-0.7733033 5.6720933
-0.76587588 5.6721516
-0.75844845 5.6722075
-0.75102102 5.6722608
-0.74359359 5.6723117
-0.73616617 5.6723601
-0.72873874 5.6724063
-0.72131131 5.6724501
-0.71388388 5.6724917
-0.70645646 5.6725311
-0.69902903 5.6725683
-0.6916016 5.6726035
-0.68417417 5.6726366
-0.67674675 5.6726677
-0.66931932 5.6726969
-0.66189189 5.6727242
-0.65446446 5.6727496
-0.64703704 5.6727733
-0.63960961 5.6727952
-0.63218218 5.6728154
-0.62475475 5.672834
-0.61732733 5.6728509
-0.6098999 5.6728663
-0.60247247 5.6728801
-0.59504505 5.6728925
-0.58761762 5.6729034
-0.58019019 5.672913
-0.57276276 5.6729212
-0.56533534 5.6729281
-0.55790791 5.6729337
-0.55048048 5.6729381
-0.54305305 5.6729414
-0.53562563 5.6729435
-0.5281982 5.6729445
-0.52077077 5.6729444
-0.51334334 5.6729433
-0.50591592 5.6729412
-0.49848849 5.6729382
-0.49106106 5.6729343
-0.48363363 5.6729294
-0.47620621 5.6729238
-0.46877878 5.6729173
-0.46135135 5.67291
-0.45392392 5.672902
-0.4464965 5.6728933
-0.43906907 5.672884
-0.43164164 5.672874
-0.42421421 5.6728633
-0.41678679 5.6728522
-0.40935936 5.6728404
-0.40193193 5.6728282
-0.3945045 5.6728154
-0.38707708 5.6728022
-0.37964965 5.6727885
-0.37222222 5.6727745
-0.36479479 5.6727601
-0.35736737 5.6727453
-0.34993994 5.6727302
-0.34251251 5.6727148
-0.33508509 5.6726991
-0.32765766 5.6726832
-0.32023023 5.6726671
-0.3128028 5.6726508
-0.30537538 5.6726343
-0.29794795 5.6726177
-0.29052052 5.6726009
-0.28309309 5.672584
-0.27566567 5.6725671
-0.26823824 5.67255
-0.26081081 5.672533
-0.25338338 5.6725159
-0.24595596 5.6724989
-0.23852853 5.6724818
-0.2311011 5.6724648
-0.22367367 5.6724479
-0.21624625 5.672431
-0.20881882 5.6724143
-0.20139139 5.6723976
-0.19396396 5.6723811
-0.18653654 5.6723647
-0.17910911 5.6723485
-0.17168168 5.6723325
-0.16425425 5.6723167
-0.15682683 5.672301
-0.1493994 5.6722856
-0.14197197 5.6722705
-0.13454454 5.6722556
-0.12711712 5.6722409
-0.11968969 5.6722266
-0.11226226 5.6722125
-0.10483483 5.6721987
-0.097407407 5.6721853
-0.08997998 5.6721721
-0.082552553 5.6721594
-0.075125125 5.6721469
-0.067697698 5.6721348
-0.06027027 5.6721231
-0.052842843 5.6721118
-0.045415415 5.6721009
-0.037987988 5.6720904
-0.030560561 5.6720803
-0.023133133 5.6720706
-0.015705706 5.6720614
-0.0082782783 5.6720526
-0.00085085085 5.6720442
0.0065765766 5.6720364
0.014004004 5.672029
0.021431431 5.6720221
0.028858859 5.6720157
0.036286286 5.6720099
0.043713714 5.6720045
0.051141141 5.6719997
0.058568569 5.6719954
0.065995996 5.6719916
0.073423423 5.6719884
0.080850851 5.6719856
0.088278278 5.6719832
0.095705706 5.6719814
0.10313313 5.6719799
0.11056056 5.6719789
0.11798799 5.6719783
0.12541542 5.671978
0.13284284 5.6719782
0.14027027 5.6719786
0.1476977 5.6719794
0.15512513 5.6719805
0.16255255 5.6719818
0.16997998 5.6719835
0.17740741 5.6719854
0.18483483 5.6719875
0.19226226 5.6719898
0.19968969 5.6719923
0.20711712 5.671995
0.21454454 5.6719978
0.22197197 5.6720007
0.2293994 5.6720038
0.23682683 5.6720069
0.24425425 5.6720101
0.25168168 5.6720133
0.25910911 5.6720166
0.26653654 5.6720198
0.27396396 5.672023
0.28139139 5.6720262
0.28881882 5.6720293
0.29624625 5.6720323
0.30367367 5.6720352
0.3111011 5.672038
0.31852853 5.6720406
0.32595596 5.672043
0.33338338 5.6720453
0.34081081 5.6720473
0.34823824 5.672049
0.35566567 5.6720505
0.36309309 5.6720517
0.37052052 5.6720526
0.37794795 5.6720531
0.38537538 5.6720532
0.3928028 5.672053
0.40023023 5.6720523
0.40765766 5.6720512
0.41508509 5.6720497
0.42251251 5.6720476
0.42993994 5.672045
0.43736737 5.6720419
0.44479479 5.6720382
0.45222222 5.6720339
0.45964965 5.672029
0.46707708 5.6720235
0.4745045 5.6720173
0.48193193 5.6720104
0.48935936 5.6720028
0.49678679 5.6719944
0.50421421 5.6719853
0.51164164 5.6719754
0.51906907 5.6719646
0.5264965 5.671953
0.53392392 5.6719405
0.54135135 5.6719271
0.54877878 5.6719127
0.55620621 5.6718974
0.56363363 5.6718812
0.57106106 5.6718639
0.57848849 5.6718455
0.58591592 5.6718261
0.59334334 5.6718056
0.60077077 5.6717839
0.6081982 5.6717611
0.61562563 5.6717371
0.62305305 5.6717119
0.63048048 5.6716855
0.63790791 5.6716577
0.64533534 5.6716287
0.65276276 5.6715983
0.66019019 5.6715666
0.66761762 5.6715335
0.67504505 5.6714989
0.68247247 5.671463
0.6898999 5.6714255
0.69732733 5.6713865
0.70475475 5.671346
0.71218218 5.671304
0.71960961 5.6712603
0.72703704 5.671215
0.73446446 5.6711681
0.74189189 5.6711194
0.74931932 5.6710691
0.75674675 5.671017
0.76417417 5.6709631
0.7716016 5.6709075
0.77902903 5.67085
0.78645646 5.6707907
0.79388388 5.6707294
0.80131131 5.6706663
0.80873874 5.6706012
0.81616617 5.6705341
0.82359359 5.6704651
0.83102102 5.670394
0.83844845 5.6703208
0.84587588 5.6702456
0.8533033 5.6701682
0.86073073 5.6700887
0.86815816 5.670007
0.87558559 5.6699232
0.88301301 5.6698371
0.89044044 5.6697488
0.89786787 5.6696581
0.9052953 5.6695652
0.91272272 5.66947
0.92015015 5.6693724
0.92757758 5.6692725
0.93500501 5.6691701
0.94243243 5.6690653
0.94985986 5.6689581
0.95728729 5.6688484
0.96471471 5.6687362
0.97214214 5.6686214
0.97956957 5.6685042
0.986997 5.6683844
0.99442442 5.668262
1.0018519 5.6681371
1.0092793 5.6680095
1.0167067 5.6678794
1.0241341 5.6677466
1.0315616 5.6676111
1.038989 5.667473
1.0464164 5.6673322
1.0538438 5.6671887
1.0612713 5.6670425
1.0686987 5.6668936
1.0761261 5.666742
1.0835536 5.6665877
1.090981 5.6664306
1.0984084 5.6662708
1.1058358 5.6661083
1.1132633 5.665943
1.1206907 5.665775
1.1281181 5.6656043
1.1355455 5.6654308
1.142973 5.6652546
1.1504004 5.6650757
1.1578278 5.664894
1.1652553 5.6647095
1.1726827 5.6645224
1.1801101 5.6643325
1.1875375 5.66414
1.194965 5.6639448
1.2023924 5.663747
1.2098198 5.6635466
1.2172472 5.6633435
1.2246747 5.6631379
1.2321021 5.6629296
1.2395295 5.6627189
1.246957 5.6625056
1.2543844 5.6622898
1.2618118 5.6620715
1.2692392 5.6618508
1.2766667 5.6616278
1.2840941 5.6614024
1.2915215 5.6611747
1.2989489 5.6609448
1.3063764 5.6607128
1.3138038 5.6604786
1.3212312 5.6602423
1.3286587 5.6600041
1.3360861 5.6597638
1.3435135 5.6595216
1.3509409 5.6592776
1.3583684 5.6590318
1.3657958 5.6587843
1.3732232 5.6585352
1.3806507 5.6582845
1.3880781 5.6580324
1.3955055 5.657779
1.4029329 5.6575243
1.4103604 5.6572684
1.4177878 5.6570116
1.4252152 5.6567537
1.4326426 5.656495
1.4400701 5.6562356
1.4474975 5.6559754
1.4549249 5.6557147
1.4623524 5.6554536
1.4697798 5.6551922
1.4772072 5.6549306
1.4846346 5.6546689
1.4920621 5.6544074
1.4994895 5.6541461
1.5069169 5.6538852
1.5143443 5.6536248
1.5217718 5.6533651
1.5291992 5.6531062
1.5366266 5.6528483
1.5440541 5.6525914
1.5514815 5.6523358
1.5589089 5.6520815
1.5663363 5.6518289
1.5737638 5.651578
1.5811912 5.6513291
1.5886186 5.6510823
1.596046 5.6508379
1.6034735 5.650596
1.6109009 5.6503569
1.6183283 5.6501206
1.6257558 5.6498875
1.6331832 5.6496577
1.6406106 5.6494315
1.648038 5.6492089
1.6554655 5.6489903
1.6628929 5.6487758
1.6703203 5.6485657
1.6777477 5.6483602
1.6851752 5.6481596
1.6926026 5.6479641
1.70003 5.6477741
1.7074575 5.6475897
1.7148849 5.6474111
1.7223123 5.6472387
1.7297397 5.6470727
1.7371672 5.6469134
1.7445946 5.6467609
1.752022 5.6466157
1.7594494 5.6464778
1.7668769 5.6463478
1.7743043 5.6462257
1.7817317 5.6461121
1.7891592 5.6460072
1.7965866 5.6459113
1.804014 5.6458247
1.8114414 5.6457478
1.8188689 5.6456809
1.8262963 5.6456243
1.8337237 5.6455784
1.8411512 5.6455434
1.8485786 5.6455197
1.856006 5.6455077
1.8634334 5.6455076
1.8708609 5.64552
1.8782883 5.6455452
1.8857157 5.6455836
1.8931431 5.6456356
1.9005706 5.6457016
1.907998 5.6457821
1.9154254 5.6458775
1.9228529 5.6459881
1.9302803 5.6461144
1.9377077 5.6462567
1.9451351 5.6464155
1.9525626 5.6465913
1.95999 5.6467844
1.9674174 5.6469953
1.9748448 5.6472245
1.9822723 5.6474725
1.9896997 5.6477398
1.9971271 5.6480268
2.0045546 5.648334
2.011982 5.6486619
2.0194094 5.649011
2.0268368 5.6493818
2.0342643 5.6497747
2.0416917 5.6501903
2.0491191 5.650629
2.0565465 5.6510914
2.063974 5.6515779
2.0714014 5.6520891
2.0788288 5.6526255
2.0862563 5.6531877
2.0936837 5.6537761
2.1011111 5.6543915
2.1085385 5.6550342
2.115966 5.6557049
2.1233934 5.6564041
2.1308208 5.6571323
2.1382482 5.65789
2.1456757 5.658678
2.1531031 5.6594971
2.1605305 5.6603484
2.167958 5.6612332
2.1753854 5.6621532
2.1828128 5.6631101
2.1902402 5.6641055
2.1976677 5.6651413
2.2050951 5.6662191
2.2125225 5.6673407
2.2199499 5.6685077
2.2273774 5.669722
2.2348048 5.6709853
2.2422322 5.6722991
2.2496597 5.6736652
2.2570871 5.6750849
2.2645145 5.6765595
2.2719419 5.6780901
2.2793694 5.6796777
2.2867968 5.6813232
2.2942242 5.6830275
2.3016517 5.6847916
2.3090791 5.6866165
2.3165065 5.688503
2.3239339 5.690452
2.3313614 5.6924647
2.3387888 5.6945417
2.3462162 5.6966842
2.3536436 5.6988931
2.3610711 5.7011692
2.3684985 5.7035136
2.3759259 5.7059271
2.3833534 5.7084108
2.3907808 5.7109654
2.3982082 5.7135921
2.4056356 5.7162917
2.4130631 5.7190652
2.4204905 5.7219134
2.4279179 5.7248374
2.4353453 5.7278381
2.4427728 5.7309164
2.4502002 5.7340732
2.4576276 5.7373095
2.4650551 5.7406263
2.4724825 5.7440243
2.4799099 5.7475046
2.4873373 5.751068
2.4947648 5.7547155
2.5021922 5.7584479
2.5096196 5.7622662
2.517047 5.7661713
2.5244745 5.770164
2.5319019 5.7742454
2.5393293 5.7784163
2.5467568 5.7826776
2.5541842 5.7870301
2.5616116 5.7914747
2.569039 5.796012
2.5764665 5.8006428
2.5838939 5.8053678
2.5913213 5.8101877
2.5987487 5.8151031
2.6061762 5.8201148
2.6136036 5.8252234
2.621031 5.8304296
2.6284585 5.8357341
2.6358859 5.8411375
2.6433133 5.8466406
2.6507407 5.8522439
2.6581682 5.857948
2.6655956 5.863753
2.673023 5.8696595
2.6804505 5.8756675
2.6878779 5.8817772
2.6953053 5.8879888
2.7027327 5.8943025
2.7101602 5.9007185
2.7175876 5.907237
2.725015 5.9138581
2.7324424 5.9205821
2.7398699 5.9274091
2.7472973 5.9343394
2.7547247 5.9413732
2.7621522 5.9485111
2.7695796 5.9557533
2.777007 5.9631006
2.7844344 5.9705534
2.7918619 5.9781123
2.7992893 5.9857779
2.8067167 5.9935508
2.8141441 6.0014315
2.8215716 6.0094207
2.828999 6.0175189
2.8364264 6.0257266
2.8438539 6.0340445
2.8512813 6.0424732
2.8587087 6.0510134
2.8661361 6.0596661
2.8735636 6.068432
2.880991 6.0773121
2.8884184 6.0863073
2.8958458 6.0954187
2.9032733 6.1046471
2.9107007 6.1139935
2.9181281 6.1234589
2.9255556 6.1330442
2.932983 6.1427503
2.9404104 6.1525782
2.9478378 6.1625289
2.9552653 6.1726033
2.9626927 6.1828022
2.9701201 6.1931267
2.9775475 6.2035776
2.984975 6.2141559
2.9924024 6.2248623
2.9998298 6.2356979
3.0072573 6.2466636
3.0146847 6.2577601
3.0221121 6.2689885
3.0295395 6.2803497
3.036967 6.2918444
3.0443944 6.3034738
3.0518218 6.3152386
3.0592492 6.32714
3.0666767 6.3391789
3.0741041 6.3513565
3.0815315 6.3636738
3.088959 6.376132
3.0963864 6.3887323
3.1038138 6.4014756
3.1112412 6.4143633
3.1186687 6.4273963
3.1260961 6.4405758
3.1335235 6.453903
3.140951 6.4673788
3.1483784 6.4810044
3.1558058 6.4947803
3.1632332 6.5087071
3.1706607 6.5227849
3.1780881 6.5370138
3.1855155 6.5513938
3.1929429 6.5659247
3.2003704 6.5806065
3.2077978 6.5954392
3.2152252 6.6104227
3.2226527 6.6255569
3.2300801 6.6408419
3.2375075 6.6562774
3.2449349 6.6718634
3.2523624 6.6875993
3.2597898 6.7034841
3.2672172 6.7195164
3.2746446 6.7356944
3.2820721 6.7520163
3.2894995 6.7684799
3.2969269 6.7850833
3.3043544 6.8018245
3.3117818 6.8187013
3.3192092 6.8357119
3.3266366 6.8528541
3.3340641 6.8701261
3.3414915 6.8875256
3.3489189 6.9050503
3.3563463 6.9226975
3.3637738 6.940464
3.3712012 6.9583461
3.3786286 6.9763399
3.3860561 6.9944413
3.3934835 7.0126462
3.4009109 7.0309505
3.4083383 7.0493502
3.4157658 7.0678411
3.4231932 7.0864193
3.4306206 7.1050806
3.438048 7.1238209
3.4454755 7.1426363
3.4529029 7.1615228
3.4603303 7.1804769
3.4677578 7.1994951
3.4751852 7.2185741
3.4826126 7.2377107
3.49004 7.2569016
3.4974675 7.2761438
3.5048949 7.295434
3.5123223 7.314769
3.5197497 7.3341456
3.5271772 7.3535607
3.5346046 7.3730111
3.542032 7.3924936
3.5494595 7.4120054
3.5568869 7.4315441
3.5643143 7.4511077
3.5717417 7.4706946
3.5791692 7.4903035
3.5865966 7.5099332
3.594024 7.5295826
3.6014515 7.5492505
3.6088789 7.5689357
3.6163063 7.5886371
3.6237337 7.6083533
3.6311612 7.6280834
3.6385886 7.647826
3.646016 7.6675802
3.6534434 7.6873447
3.6608709 7.7071187
3.6682983 7.7269013
3.6757257 7.7466918
3.6831532 7.7664894
3.6905806 7.7862934
3.698008 7.8061032
3.7054354 7.8259179
3.7128629 7.8457369
3.7202903 7.8655595
3.7277177 7.885385
3.7551451 7.2239443
3.8010871 6.0174069
3.8655435 4.5201286
3.9485145 2.9490611
4.05 1.3665467
4.15 0.45884066
4.25 0.09226666
4.35 0.01246846
4.45 0.00249368
4.55 1.0162357e-14
4.65 1.0162357e-14
4.75 1.0162357e-14

# Figure 2f normal pressure profile of water film with L8nm at T=206K
-4.75376 0
-4.65376 -0.054176286
-4.55376 -0.90622629
-4.45376 -22.489441
-4.35376 -56.696012
-4.25376 -71.462155
-4.15376 -73.339264
-4.05376 -67.5655
-3.95376 -37.533429
-3.85376 4.4095
-3.75376 19.768772
-3.65376 16.104272
-3.55376 5.610865
-3.45376 -7.0431493
-3.35376 -15.370718
-3.25376 -18.259111
-3.15376 -12.611575
-3.05376 -6.2148036
-2.95376 -2.4886243
-2.85376 -1.3037157
-2.75376 0.83501214
-2.65376 0.56094286
-2.55376 0.21425786
-2.45376 0.78418143
-2.35376 0.39787357
-2.25376 1.2176871
-2.15376 0.08692
-2.05376 -0.37870729
-1.95376 -2.092103
-1.85376 -3.1494637
-1.75376 -3.1305787
-1.65376 -2.822393
-1.55376 -4.142795
-1.45376 -3.3957093
-1.35376 -3.5060664
-1.25376 -5.0386357
-1.1537596 -5.2523857
-1.0537592 -3.4910643
-0.9537588 -3.174025
-0.8537584 -0.86483929
-0.753758 -0.49055214
-0.653758 0.74207521
-0.553758 0.47865164
-0.453758 -0.19927336
-0.353758 -1.8012291
-0.25375806 -2.1085805
-0.15375812 -1.666295
-0.05375812 -1.8023909
0.04624188 -0.087071643
0.14624188 -0.26087021
0.24624194 1.0314219
0.346242 0.4461955
0.446242 0.59901929
0.546242 0.13026129
0.646242 0.94450414
0.746242 0.67531914
0.8462416 0.788954
0.9462412 1.0328554
1.0462408 -0.065341571
1.1462404 0.084519857
1.24624 -1.5653444
1.34624 -0.91556786
1.44624 -1.3971606
1.54624 -0.20341629
1.64624 -1.2081527
1.74624 1.135033
1.84624 1.5419137
1.94624 3.1181721
2.04624 3.2314143
2.14624 3.9168893
2.24624 3.983425
2.34624 1.8002821
2.44624 -0.65621071
2.54624 0.068452857
2.64624 0.56680714
2.74624 -0.62322786
2.84624 -0.795035
2.94624 -0.271535
3.04624 -4.3436136
3.14624 -10.715806
3.24624 -18.436621
3.34624 -18.925093
3.44624 -9.9432286
3.54624 2.9831571
3.64624 12.162364
3.74624 12.629293
3.84624 -8.8564714
3.94624 -46.0124
4.04624 -71.511543
4.14624 -76.499364
4.24624 -69.054936
4.34624 -45.727079
4.44624 -17.165579
4.54624 -1.4645071
4.64624 7.283063e-15
4.74624 7.283063e-15

# Figure 2f lateral pressure profile of water film with L8nm at T=206K
-4.516072 0
-4.421072 0.019271429
-4.326072 -0.62338214
-4.231072 -8.6653357
-4.136072 -43.579514
-4.041072 -85.052121
-3.946072 -128.38696
-3.851072 -173.70742
-3.756072 -211.17768
-3.661072 -212.49996
-3.566072 -194.473
-3.471072 -160.74857
-3.376072 -115.32817
-3.281072 -68.783631
-3.186072 -30.425103
-3.091072 -7.1940754
-2.996072 2.2806268
-2.901072 3.4562635
-2.806072 2.1900314
-2.711072 1.7561635
-2.616072 3.2007682
-2.521072 4.2834796
-2.426072 4.51967
-2.331072 4.6614045
-2.236072 2.7051463
-2.141072 0.95805661
-2.046072 -1.0725495
-1.951072 -3.1376673
-1.856072 -4.0566964
-1.761072 -4.5605514
-1.666072 -4.6400004
-1.571072 -3.4951732
-1.476072 -3.3070411
-1.381072 -2.7393904
-1.286072 -3.8100164
-1.191072 -3.793445
-1.0960716 -4.8030704
-1.0010712 -4.31362
-0.90607086 -5.1998382
-0.81107048 -2.3875171
-0.7160701 -3.6768571
-0.6210701 -2.7382857
-0.5260701 -3.6521789
-0.4310701 -3.4777339
-0.3360701 -5.7677589
-0.24107016 -3.2195346
-0.14607021 -3.2310368
-0.051070214 -1.986978
0.043929786 -0.90813871
0.13892979 1.1917306
0.23392984 0.88161307
0.3289299 1.8164809
0.4239299 3.238445
0.5189299 3.6036883
0.6139299 3.6805083
0.7089299 5.1054908
0.80392952 4.5569983
0.89892914 3.7355083
0.99392876 3.7553696
1.0889284 3.949595
1.183928 2.2360639
1.278928 1.2869743
1.373928 1.2393093
1.468928 0.87930464
1.563928 -0.26778964
1.658928 -0.76111091
1.753928 0.41337874
1.848928 -0.14340019
1.943928 -1.3430645
2.038928 -1.3991155
2.133928 -0.410055
2.228928 -2.2419804
2.323928 -2.4151218
2.418928 -0.013436786
2.513928 -0.14716089
2.608928 -0.49750732
2.703928 -0.010877321
2.798928 2.8918145
2.893928 4.2996652
2.988928 4.8902304
3.083928 -3.8654743
3.178928 -26.481604
3.273928 -68.201904
3.368928 -118.06946
3.463928 -166.15671
3.558928 -202.60082
3.653928 -221.56054
3.748928 -198.05075
3.843928 -161.47575
3.938928 -111.42133
4.033928 -66.447146
4.128928 -24.135718
4.223928 -8.4625393
4.318928 2.2715321
4.413928 -2.8776981e-14
4.508928 -2.8776981e-14

#Figure 3a configuration 
ITEM: TIMESTEP
21000000
ITEM: NUMBER OF ATOMS
27000
ITEM: BOX BOUNDS pp pp pp
-150 150
-150 150
-150 150
ITEM: ATOMS id type x y z vx
1 1 -8.352 37.8408 -38.3937 0.510678
2 2 -27.6731 75.2976 -37.4483 0.797516
3 2 3.92766 -8.56859 -5.43214 0.644242
4 2 -67.5507 28.0615 -22.9171 0.730879
5 3 -38.5401 13.8484 -55.2364 0.858525
6 1 -20.5913 58.8886 -9.83915 0.503459
7 2 -66.7404 -9.54941 2.1198 0.729634
8 2 -1.18592 73.7988 24.5701 0.68489
9 1 -14.7304 40.2571 21.6587 0.562532
10 2 -36.6143 78.055 19.4436 0.664758
11 2 10.8623 52.9028 -10.2294 0.580035
12 1 -29.7759 57.6465 7.64977 0.532704
13 2 -51.4464 -2.94011 31.5715 0.669804
14 1 1.08556 -14.7084 -6.62136 0.638763
15 1 -27.342 -8.01732 -11.1411 0.574047
16 1 13.3224 51.389 8.43664 0.56957
17 2 -44.6022 66.7401 11.3099 0.686944
18 3 -20.4864 0.812346 -17.3364 0.826896
19 2 -4.29907 61.7817 -11.7283 0.696801
20 1 19.4142 35.2262 -1.4913 0.584179
21 3 -6.1324 21.7507 47.8429 0.78963
22 2 -58.4838 69.9069 20.9565 0.704415
23 1 -17.3578 36.8172 -53.5474 0.439868
24 1 -53.7938 75.1736 -26.6564 0.542581
25 2 4.9583 62.3721 18.3139 0.768861
26 2 -17.8608 7.74497 -27.9217 0.684876
27 1 -28.9309 54.6886 37.3155 0.603336
28 1 -37.5377 23.2368 25.3748 0.476533
29 1 -8.19338 40.8289 -1.2654 0.619634
30 2 -35.8548 25.5783 6.09642 0.679115
31 1 -7.81975 5.82306 17.7649 0.606615
32 1 -15.5604 54.9206 15.118 0.605787
33 2 -44.2022 36.0453 -12.1689 0.747737
34 2 -26.0196 20.702 42.7588 0.694739
35 1 -51.1555 23.9777 -42.3882 0.673556
36 1 -63.8153 39.4459 -3.12901 0.572212
37 1 -13.8674 24.1313 -17.878 0.587059
38 2 2.69555 -9.10795 4.11221 0.723184
39 1 -73.0499 25.7191 -2.5773 0.49498
40 1 -56.8677 78.1976 -6.97565 0.610761
41 1 -71.5888 0.328007 9.73728 0.573684
42 1 -61.1342 1.81412 -21.7011 0.593088
43 1 -56.1117 11.753 -24.695 0.557939
44 1 -31.7351 -15.8656 -3.60275 0.672129
45 1 -39.2883 67.2446 -22.0255 0.609149
46 2 -42.3679 52.6112 15.3676 0.680586
47 2 3.59415 4.66491 -8.09271 0.70092
48 1 -4.12044 24.1953 -45.8105 0.577073
49 2 -55.0475 67.4721 19.4742 0.716483
50 1 -27.8864 26.8486 21.6221 0.605769
51 1 -17.5798 -1.06203 -0.421697 0.618144
52 1 8.86 6.04709 -27.4464 0.589985
53 1 4.53038 40.0413 -41.1545 0.495172
54 1 -29.429 44.1893 16.295 0.583766
55 1 -65.9929 45.1537 -18.7316 0.469935
56 1 -24.5816 62.7243 -49.0075 0.560603
57 1 -45.8004 36.1075 -16.8391 0.678099
58 1 0.921245 11.7799 -16.5681 0.476516
59 1 -65.0274 13.9121 -0.101055 0.534485
60 2 -49.593 36.8996 -0.909517 0.68151
61 1 -13.3551 81.2947 15.0665 0.558724
62 1 -52.6163 10.8536 5.76572 0.560495
63 3 -30.2353 23.3961 -38.5642 0.811403
64 1 -3.86406 24.6614 -29.6442 0.64801
65 2 -39.0253 -15.4213 -26.3401 0.717178
66 1 -19.6568 28.8337 -8.63291 0.556028
67 2 -36.4956 11.2893 1.02059 0.627566
68 1 -61.4541 67.6883 -6.62401 0.623098
69 2 -17.776 25.2772 48.3599 0.690947
70 1 -17.0328 63.4205 7.61584 0.514724
71 1 -83.3788 37.8209 12.1211 0.529652
72 1 -36.3236 48.7198 16.4392 0.63475
73 1 -69.8702 14.0628 -31.1078 0.550307
74 1 -72.3557 71.7228 3.19643 0.536576
75 3 -52.4311 36.7525 11.7625 0.836399
76 2 -34.0582 84.857 24.99 0.697584
77 1 12.0871 48.0108 0.123675 0.658956
78 1 -14.7115 14.0613 -22.5831 0.54876
79 1 -68.8894 59.9153 -22.5803 0.581348
80 1 23.3224 23.7191 -2.93009 0.64595
81 2 -65.9123 58.3156 -0.973459 0.664165
82 2 -50.6339 15.8431 -39.8544 0.704053
83 3 -36.9116 68.3251 -31.5049 0.809724
84 1 -57.1638 48.668 -19.9936 0.508461
85 1 -44.7138 59.5467 -43.701 0.64233
86 1 -53.794 82.5225 19.694 0.718099
87 2 -73.7586 57.0297 -31.75 0.666972
88 1 -71.8709 12.7246 17.8142 0.62105
89 1 -2.97791 3.50902 18.4844 0.661999
90 2 -57.26 50.2557 34.4373 0.693485
91 2 -44.9749 68.1857 39.4951 0.75119
92 1 -27.7305 67.6432 -1.53505 0.568581
93 1 -50.1344 51.705 -18.4054 0.563692
94 2 -20.5654 76.0856 17.2388 0.6663
95 1 -22.9144 42.8527 -38.3084 0.497558
96 2 -47.2082 5.4085 28.1826 0.748447
97 1 -67.1692 44.5927 -3.99059 0.662174
98 2 -0.683012 12.0418 8.18193 0.73595
99 1 -70.9751 -2.28569 6.89367 0.615249
100 1 -8.96565 4.28908 10.7995 0.577191
101 2 18.6934 42.3057 16.9568 0.660994
102 1 -37.1285 -14.6214 -2.63192 0.622819
103 2 -4.6952 31.0987 41.5438 0.607122
104 3 5.21769 42.7912 34.5776 0.849791
105 3 -49.8931 25.2659 18.4006 0.862273
106 1 -3.25066 11.5368 -12.891 0.619757
107 1 -41.0343 15.1578 -25.0876 0.549983
108 1 -55.1315 74.6659 12.4101 0.556997
109 1 -42.374 78.1428 17.1113 0.586927
110 1 6.56967 -7.02359 -8.78525 0.604446
111 1 -8.31049 12.2738 -39.1727 0.546446
112 1 -37.7435 6.55246 -7.63841 0.506225
113 1 1.92122 50.2795 -41.4261 0.511063
114 1 -20.4227 16.3956 -23.0052 0.634842
115 2 -20.1927 17.2817 49.3397 0.663815
116 2 -75.0432 27.4921 -20.7663 0.6598
117 2 15.9291 32.5115 -12.5673 0.681998
118 2 0.289402 44.1148 -35.8961 0.635261
119 1 -51.3766 -0.945773 33.3392 0.637368
120 1 -61.7881 41 24.4378 0.647144
121 2 -12.6581 37.627 -37.5936 0.67656
122 1 -5.49247 46.5952 -47.6442 0.600343
123 1 -42.0071 -12.3027 -17.149 0.578121
124 1 -38.0916 -2.61439 19.0185 0.65208
125 3 -14.6579 27.4648 -40.0569 0.839368
126 1 -14.0736 46.3233 24.4169 0.576977
127 3 -64.6747 39.2377 32.594 0.931221
128 1 -45.3547 32.2004 0.0234278 0.562079
129 1 -36.8975 39.3465 1.47055 0.578523
130 1 -42.755 73.0784 -28.8537 0.669616
131 2 -21.3015 -18.1703 10.0638 0.724748
132 1 -50.2519 1.29389 -37.1414 0.578164
133 3 -19.1144 67.9856 -8.98076 0.831992
134 1 -2.10195 16.9372 -18.5645 0.626241
135 2 -32.8251 64.4395 -50.7907 0.747462
136 2 4.34499 50.719 16.1154 0.72842
137 1 -60.9338 43.3118 -17.6285 0.487555
138 1 -30.7122 50.6923 22.0941 0.5223
139 1 -68.845 23.5311 -12.177 0.463681
140 3 -17.7298 -9.27652 30.639 0.890248
141 2 -12.0112 1.1655 -22.9551 0.652731
142 2 -60.1685 65.6788 29.618 0.670519
143 2 -53.0189 32.3042 21.579 0.798007
144 1 -44.1196 27.1164 50.3789 0.58123
145 1 -74.8576 20.0299 -1.31517 0.642368
146 1 -80.5769 30.5292 -21.3697 0.551466
147 1 -46.2984 5.98086 0.387383 0.590308
148 1 -25.7469 50.7813 29.4414 0.483963
149 1 -9.53023 49.8729 -14.5018 0.64333
150 1 -32.2076 19.4068 -19.3318 0.607409
151 1 -51.4993 -18.8628 6.21231 0.699338
152 2 -80.2454 37.6594 4.4408 0.536591
153 2 -78.8966 59.0393 19.3628 0.7709
154 1 -3.71174 25.6757 39.516 0.507945
155 1 -57.6081 74.5253 -30.0721 0.61075
156 1 -31.6867 7.69658 -38.4483 0.592453
157 2 4.02616 -4.96892 -13.597 0.709081
158 1 -33.7686 29.0446 -56.073 0.491259
159 2 6.67699 41.888 -7.80595 0.65177
160 3 -36.8938 90.6894 2.09134 0.882038
161 1 14.3986 53.1143 -23.2893 0.537915
162 1 -45.2036 71.0183 -12.4927 0.553593
163 1 -24.1611 42.5865 10.7074 0.596667
164 3 -59.4657 -7.45575 -29.3994 0.924023
165 2 -28.0415 33.0014 -17.3309 0.723351
166 1 1.75743 8.34532 -10.041 0.656136
167 1 -29.1772 46.8156 16.2485 0.59406
168 2 -35.2549 66.1045 -50.5227 0.780141
169 3 -42.9394 5.40694 -46.4569 0.936401
170 2 -68.055 -4.43062 -27.3328 0.636619
171 1 -16.334 53.7054 2.66272 0.507926
172 3 -21.3824 -8.3985 28.6021 0.889425
173 1 6.29233 46.1355 31.4203 0.621228
174 1 -25.2421 12.0731 30.4838 0.497888
175 2 -50.7974 40.481 19.6263 0.614674
176 2 -47.6562 13.2178 -37.5033 0.721449
177 1 -34.4603 16.4757 4.34334 0.611139
178 1 -72.0476 24.24 11.3855 0.464861
179 3 -3.52095 6.85283 39.9261 0.793845
180 2 -2.48116 14.9389 -44.4342 0.616481
181 1 -59.3648 45.2961 -21.3845 0.522465
182 2 -69.1595 28.7048 21.3799 0.783051
183 1 -36.1072 3.63916 -10.3979 0.629403
184 1 -58.7453 -9.6614 16.9617 0.569929
185 1 -67.8466 62.8399 29.7236 0.682824
186 2 -42.3856 10.2632 -3.81035 0.623193
187 2 -14.147 46.0526 28.7592 0.71575
188 1 -49.1223 61.6934 -18.3708 0.538178
189 1 20.0841 45.0349 -11.8727 0.538658
190 1 -33.5921 42.0528 -42.7788 0.564463
191 1 -34.5779 5.64763 30.0501 0.623482
192 2 1.92555 67.8985 24.7507 0.664956
193 1 -36.0739 -9.52164 26.8233 0.624068
194 1 -67.4195 59.0075 -28.4215 0.636874
195 2 -51.6768 17.0881 -27.0997 0.740008
196 1 -8.13092 2.97544 -41.8033 0.51855
197 1 -48.4151 43.6433 -45.2411 0.602134
198 1 -47.4969 -18.2361 -9.79944 0.657197
199 2 -54.2526 38.0164 31.7492 0.729039
200 1 1.82808 15.8723 34.0439 0.656778
201 1 24.3646 39.3104 1.09225 0.666571
202 1 17.569 40.5224 9.77975 0.625975
203 2 -27.0436 53.2454 28.9425 0.683715
204 1 -24.8887 3.27179 13.2425 0.516209
205 1 -54.0736 47.2089 -31.4792 0.621051
206 2 -61.1886 39.0059 35.0997 0.81242
207 2 -16.7431 25.0588 -29.4546 0.794485
208 1 11.8572 54.4233 -12.286 0.582368
209 1 -40.3649 22.5717 19.2928 0.587287
210 2 -9.25892 36.4232 29.6398 0.782985
211 2 -20.2886 31.3414 26.5205 0.673053
212 2 -30.9301 -16.1731 -20.2694 0.638236
213 3 -26.1336 74.4662 -16.4893 0.837572
214 1 -55.0376 40.5536 27.2239 0.641712
215 2 -78.9047 32.5871 -18.4656 0.67446
216 1 -16.8553 74.4246 28.9144 0.537366
217 1 -34.5412 44.6196 -41.8088 0.578347
218 1 -11.467 7.67885 -6.48744 0.701421
219 2 -68.1178 30.4708 17.1664 0.630941
220 2 -38.1671 84.6749 23.3459 0.777517
221 1 -12.8914 67.5356 -21.9653 0.573886
222 2 -8.03055 18.4534 -10.8385 0.537251
223 2 -32.056 -11.6524 8.31351 0.713972
224 1 -33.1592 31.8512 -56.2178 0.629288
225 1 -42.2543 35.9569 34.099 0.612878
226 1 -78.4677 30.2709 22.9571 0.587561
227 2 -47.7634 57.2698 45.7627 0.757918
228 2 12.7317 60.9724 -26.1188 0.726283
229 1 -30.0475 61.6005 -10.2058 0.642738
230 2 -61.671 79.7816 0.347314 0.657877
231 2 6.02628 74.7856 0.253426 0.649099
232 2 -24.2426 55.447 -24.9689 0.695559
233 2 -62.4195 39.3572 -44.5844 0.663377
234 1 -16.8024 26.068 -2.97229 0.650419
235 2 -51.8004 23.7366 -36.0302 0.683587
236 2 -26.493 17.8155 7.67322 0.646576
237 1 -57.1242 39.3509 -48.9114 0.576515
238 1 -16.0917 87.013 -4.20815 0.680384
239 2 -12.3186 0.737728 -17.239 0.653967
240 2 -8.51061 43.8148 -50.4648 0.75757
241 1 2.47278 55.4059 0.584351 0.647309
242 1 -65.4523 44.4044 -11.2745 0.51321
243 1 -51.94 3.3276 30.6765 0.62036
244 2 -42.8642 71.6298 35.066 0.700429
245 1 -51.6383 86.4464 3.53854 0.542778
246 1 -42.2801 55.0158 -21.4634 0.450369
247 1 -76.4761 23.3288 16.9121 0.528261
248 2 2.04599 44.5845 3.967 0.685949
249 1 -75.7386 23.6381 -21.9521 0.648435
250 2 -39.8212 66.3404 -37.822 0.780696
251 1 -2.90887 35.3069 0.724993 0.587119
252 3 24.3161 23.6144 12.7502 0.861322
253 1 -82.9627 34.7607 24.0069 0.570937
254 1 -55.3946 63.3254 15.7727 0.623845
255 1 -15.1349 0.175179 -31.8766 0.677282
256 1 -69.7891 45.0128 -5.15875 0.650021
257 2 -9.69489 27.9401 45.942 0.805087
258 3 -20.5148 79.0765 -24.1718 0.825184
259 1 -28.5515 63.6692 -51.6552 0.651436
260 1 -45.2604 75.3168 -3.64845 0.442346
261 1 -68.0771 25.1966 -3.0851 0.589171
262 2 -36.1986 35.6057 -13.7216 0.706562
263 1 -51.338 73.2502 -0.753972 0.425581
264 2 -30.03 -14.5917 30.4983 0.720203
265 1 -47.2538 75.1945 9.34203 0.505301
266 2 -14.8973 61.4622 -7.83325 0.613989
267 1 20.827 49.4675 0.59063 0.544832
268 2 -52.9152 -11.0819 -8.8202 0.676122
269 2 -19.0615 76.6326 22.7741 0.640913
270 2 2.21331 61.4671 -40.1982 0.787656
271 1 -61.9809 39.2118 -28.2175 0.642228
272 3 -49.522 31.746 23.7426 0.902567
273 1 -43.4351 14.2026 48.4298 0.599936
274 2 -15.0982 59.9891 -16.1402 0.670524
275 2 4.74626 29.0155 40.5511 0.675537
276 1 -8.1081 11.0865 -43.5043 0.482769
277 1 3.93933 43.0467 7.99381 0.657208
278 3 -22.7906 12.4534 -35.6555 0.8873
279 2 20.9093 36.9596 19.6674 0.67195
280 1 1.98283 48.7181 10.7526 0.556541
281 2 -55.0283 -7.28585 5.40945 0.747557
282 1 -21.9267 -4.11076 -22.9928 0.464844
283 1 -42.1252 -2.1886 16.611 0.632668
284 1 -71.1321 5.59045 -25.4558 0.578066
285 1 -25.5713 63.4386 -44.6158 0.515626
286 1 -25.5078 40.1601 21.5312 0.521713
287 1 -12.9198 5.59189 33.4356 0.610529
288 1 -82.8918 17.367 -19.9122 0.459057
289 1 -56.2042 17.1882 -28.3217 0.670746
290 2 10.3005 20.8635 -34.943 0.581355
291 2 -25.9845 3.98181 -7.94825 0.613589
292 1 -65.3 28.7874 3.78734 0.593055
293 2 -24.999 60.971 -7.45185 0.671793
294 2 -65.4805 25.4526 1.04112 0.653884
295 2 -33.2754 48.8536 42.8018 0.630733
296 3 10.3236 12.1922 6.55129 0.794063
297 3 -30.3502 72.667 29.148 0.95893
298 1 -39.1601 32.697 14.5647 0.603386
299 1 -54.2184 -8.1345 22.4017 0.482361
300 2 -39.0808 17.4843 36.3663 0.716718
301 2 -10.3625 66.4263 38.748 0.577761
302 1 -15.7677 13.0803 -20.287 0.539118
303 2 -21.3739 52.3227 -4.61098 0.713264
304 1 -14.0354 5.52371 23.5315 0.539293
305 2 -42.7854 48.2521 -34.4801 0.651747
306 2 -59.9217 54.4311 41.1166 0.685414
307 1 -71.6258 9.83869 -27.9335 0.497292
308 2 -53.3777 4.34823 -23.0789 0.690249
309 2 -67.1914 -8.66003 -10.1933 0.716219
310 2 -8.99411 24.2255 37.8061 0.671165
311 1 -68.2401 22.0769 1.9166 0.554123
312 1 -66.0782 20.0058 15.2476 0.589435
313 2 -85.5054 49.8896 -9.93963 0.761269
314 1 -30.7649 59.2451 -15.5869 0.468471
315 1 -80.2666 18.1901 -20.918 0.462252
316 1 -18.5559 66.5161 -39.5422 0.651355
317 1 -52.8474 13.536 3.21857 0.511901
318 3 -44.8064 26.9247 44.4464 0.867654
319 2 -49.2891 9.88338 -35.3803 0.78071
320 1 7.35708 24.0031 -21.0683 0.574633
321 2 -24.1102 -12.5632 -33.7726 0.719384
322 3 -10.98 -7.41411 24.7567 0.842038
323 1 -61.8044 -4.30836 -2.11543 0.507482
324 2 -4.1106 26.8709 23.6945 0.618564
325 1 -45.1055 13.841 14.2501 0.434502
326 1 -24.0101 42.4228 21.6806 0.571894
327 1 -70.3946 59.1633 24.1888 0.573939
328 2 -15.9723 28.9561 -31.0568 0.73062
329 1 4.77056 -1.23406 0.580507 0.558401
330 2 19.6753 42.8164 12.512 0.713903
331 2 -59.7824 24.077 43.0735 0.617979
332 1 -37.3785 -19.1683 23.2736 0.591533
333 3 -57.4795 -3.81981 -27.5949 0.913313
334 1 5.07439 -3.64149 5.20322 0.621764
335 1 -77.4487 59.1635 -10.2183 0.516001
336 2 -16.9095 74.6565 -5.90853 0.751417
337 1 -10.5958 82.8362 1.25086 0.401062
338 1 -75.3834 27.9214 12.9736 0.530276
339 1 -17.1708 40.4732 -10.443 0.697751
340 1 -22.4956 21.7212 -10.8729 0.632564
341 1 -35.6139 -2.97431 14.5298 0.530601
342 2 -72.2967 6.37363 -0.703279 0.709436
343 2 -16.5823 25.5054 11.8038 0.697526
344 1 -21.8739 1.34321 -26.1253 0.502911
345 2 -19.5149 56.8766 35.9143 0.644776
346 2 -11.6923 82.679 19.816 0.806361
347 3 -20.3374 18.2795 13.1332 0.823456
348 1 -16.2928 10.5968 -16.6877 0.559682
349 1 -9.98735 62.4048 42.8249 0.516701
350 1 -6.09578 43.3252 -9.33383 0.541882
351 1 -42.0237 24.4983 14.6277 0.597415
352 1 -28.6319 -19.1938 9.74185 0.597906
353 1 -87.2862 47.3716 8.11503 0.466915
354 1 -30.1332 43.6577 -55.6563 0.650136
355 1 -12.4847 51.6371 -30.0022 0.632486
356 1 -56.0819 1.86058 3.53284 0.598146
357 2 -11.5095 38.7317 32.2271 0.661471
358 2 -5.71322 14.3782 27.1883 0.747197
359 1 -50.4016 46.7118 8.98992 0.594965
360 1 -62.9679 47.365 -20.3778 0.525985
361 1 -52.4108 52.1119 -43.3818 0.638391
362 3 -40.2427 71.8121 -36.6382 0.919681
363 2 -22.9509 -4.90933 -38.8226 0.743656
364 2 -17.6848 50.3305 -45.6778 0.725284
365 1 -3.75188 2.31391 -19.6387 0.591092
366 1 -47.8076 44.3719 25.7666 0.602956
367 2 -31.7994 7.6496 39.2554 0.584746
368 3 -13.2644 19.2091 -38.3235 0.943153
369 1 -64.7649 41.4233 -17.6446 0.475404
370 1 -8.80245 11.322 34.8566 0.619169
371 3 -17.8601 11.5676 -43.9319 0.801021
372 2 -30.9948 69.3448 38.7435 0.775353
373 1 13.6746 17.091 -28.9879 0.589478
374 2 -21.5068 66.6631 -36.2356 0.734246
375 1 -48.9331 13.6664 28.5357 0.592907
376 1 -7.92479 10.323 43.3517 0.671542
377 2 -46.9916 47.5199 41.2271 0.695481
378 1 -75.3964 31.9414 -23.9071 0.572574
379 2 -52.2221 -1.8397 -15.1275 0.784229
380 2 -34.5435 42.9643 2.1244 0.72737
381 1 -65.6563 -10.0993 8.94634 0.698461
382 2 -57.8872 -11.6661 12.5556 0.712348
383 2 -25.8114 33.9348 5.34593 0.700397
384 1 -67.6745 21.7536 16.4988 0.626607
385 1 -76.1019 66.6747 -3.65177 0.521067
386 2 -10.0781 47.2654 40.1884 0.732524
387 1 -19.9769 53.4691 -26.1429 0.627789
388 1 5.14411 67.5296 -27.4705 0.473701
389 3 -51.4977 -6.66644 -28.8459 0.971926
390 1 -43.9551 43.5044 -28.6928 0.580358
391 1 -29.8748 3.70395 -49.384 0.576993
392 1 -41.6198 52.8635 -40.4289 0.548127
393 1 13.9899 27.0674 -29.289 0.58293
394 2 -48.4019 15.0438 48.8847 0.787701
395 1 -28.265 27.2199 -24.1739 0.56319
396 3 14.5852 35.4363 29.2989 0.873404
397 1 -6.98601 0.425382 -13.7517 0.532397
398 2 -42.2359 80.953 -5.11113 0.71906
399 1 -83.5067 16.0079 -7.60833 0.55752
400 1 -2.25159 19.0726 41.7587 0.646668
401 3 -3.55016 -15.4124 -14.1788 0.824957
402 1 -58.7411 33.4521 19.8093 0.635214
403 2 -54.9997 24.687 -21.5389 0.649195
404 1 -7.46216 23.177 6.99457 0.654291
405 2 -9.97699 0.679485 -37.4589 0.679812
406 2 -19.5345 10.6377 37.9162 0.682398
407 2 -71.9325 54.0674 -33.3599 0.72487
408 3 19.8864 21.3217 18.4062 0.880938
409 2 -0.0943386 5.61496 -39.9101 0.747791
410 1 -72.781 35.5418 -13.9103 0.576344
411 1 -62.4769 66.2458 17.5834 0.539705
412 1 -55.0868 29.8301 45.7633 0.616146
413 1 -49.1378 61.0113 23.2413 0.608418
414 1 -13.9625 28.7184 1.00652 0.607883
415 1 14.3749 38.3456 21.4113 0.666858
416 2 -5.81123 17.6134 -24.3147 0.645092
417 3 -27.237 16.6649 16.3153 0.849521
418 3 -46.1599 -16.2551 23.4456 0.806193
419 3 -79.0806 26.3346 30.597 0.886831
420 2 -22.7224 47.7117 -51.0448 0.744935
421 2 -34.6477 63.6767 34.1019 0.719108
422 2 -52.4463 50.9102 45.4374 0.680844
423 1 -34.9018 69.8952 12.5226 0.604587
424 2 2.94491 5.835 -17.1506 0.695001
425 2 -6.1525 28.7765 -49.0037 0.649221
426 1 -4.37545 31.8346 -28.2422 0.675057
427 3 17.2776 17.3305 18.8431 0.907446
428 2 -83.4727 47.5152 15.5602 0.751078
429 2 -3.36685 69.4283 -12.5828 0.719492
430 2 -35.1899 24.9933 54.6841 0.682835
431 3 -34.4534 80.8303 14.242 0.917351
432 1 -12.8439 4.15948 -10.8586 0.626413
433 1 -41.6698 49.9899 -36.4267 0.661989
434 2 -36.936 83.7068 -28.5008 0.674701
435 1 -27.1526 3.08607 3.96514 0.583827
436 1 -53.2185 69.2941 -21.2288 0.654527
437 1 12.2518 64.7509 -16.3353 0.649564
438 1 -53.1138 79.1846 -9.53764 0.596975
439 2 18.9871 55.5186 -5.6085 0.725422
440 3 -42.0305 -12.9875 -28.129 0.869081
441 1 -15.5981 24.8855 -52.9448 0.568066
442 2 -12.2734 66.1796 -12.2141 0.712692
443 3 -46.2327 19.366 45.0944 0.951535
444 1 -46.5614 83.352 25.3316 0.650229
445 1 -76.4387 18.345 -10.8385 0.665334
446 1 -29.3636 26.0336 4.49486 0.617506
447 2 -24.4386 -8.75885 -7.85896 0.711077
448 2 -2.2894 60.7292 -13.0163 0.697723
449 1 -1.62749 25.2409 -37.6914 0.578481
450 1 -38.6576 4.27783 28.7562 0.671598
451 1 -45.7086 57.9415 -9.66893 0.655239
452 1 -13.2069 4.3998 -33.1181 0.603727
453 1 10.7571 21.2176 2.46702 0.626695
454 1 -38.152 61.1899 19.8504 0.610361
455 3 -10.4902 26.1878 42.009 0.880638
456 1 18.2619 12.6303 1.82235 0.577518
457 2 -42.3161 13.4124 19.5204 0.722038
458 2 6.71057 19.5662 -6.79972 0.664699
459 2 -57.3551 77.6063 -23.9331 0.668461
460 3 -27.8577 63.1306 35.5223 0.91016
461 2 -50.9961 56.7267 -28.1782 0.689898
462 1 -60.1839 49.3791 -46.2077 0.584448
463 1 -43.642 9.95776 -19.4883 0.577804
464 3 4.53589 56.6467 13.7957 0.84778
465 1 -50.0615 -11.0295 -5.6048 0.55384
466 2 -51.7332 40.4895 -6.85562 0.739468
467 2 5.27003 41.4083 4.3431 0.686734
468 2 -40.0878 77.008 5.59712 0.724538
469 1 -56.5787 57.3822 27.913 0.516127
470 2 13.2824 70.2058 4.47914 0.753502
471 1 -9.09935 13.724 -5.48166 0.630513
472 1 -7.09686 -8.07079 -1.54814 0.570494
473 2 -46.9224 -1.87151 -18.9032 0.771976
474 1 -5.53181 23.3858 -18.5757 0.440714
475 1 -14.9278 51.9223 10.5688 0.602573
476 1 19.2088 37.7377 -24.5138 0.485264
477 1 -10.2154 64.4895 -19.608 0.596301
478 1 -26.3681 33.4396 -35.0266 0.599364
479 1 -41.0026 25.6529 35.0875 0.469377
480 1 -2.97523 56.045 -20.0906 0.52656
481 1 -38.4312 55.7868 -3.6233 0.639217
482 1 17.7292 44.0854 18.7343 0.648098
483 3 -21.728 63.7071 33.1783 0.905788
484 2 -17.1021 16.4777 11.4697 0.65828
485 1 -79.3959 34.7192 1.51861 0.563916
486 2 -27.1371 13.1458 16.2043 0.708199
487 2 -50.7491 46.2589 -49.6813 0.700461
488 1 -33.7503 59.1788 -22.9292 0.615437
489 2 -25.608 39.6082 -23.4302 0.720794
490 1 -68.853 30.515 41.9523 0.569147
491 2 8.70547 32.7853 -15.0801 0.724455
492 1 -81.786 34.4329 7.92536 0.607841
493 1 -24.6579 26.9049 -51.1125 0.410154
494 2 -48.4582 30.7273 10.5762 0.804519
495 1 -17.941 -6.92567 -18.5115 0.470136
496 1 -44.6447 22.8979 2.49532 0.665712
497 1 4.34612 0.186931 14.1117 0.63567
498 1 -27.1873 67.8218 -45.0856 0.542916
499 1 -12.3673 7.67826 29.1416 0.587994
500 3 -20.7884 16.7952 17.2416 0.858758
501 2 -74.4888 16.363 32.6908 0.70054
502 1 -32.8143 47.4838 -54.2313 0.563236
503 1 -29.0679 10.2062 25.9558 0.545616
504 2 7.34868 20.2096 31.9008 0.735932
505 1 -71.3506 18.9075 32.0255 0.632355
506 1 -69.023 34.1352 0.311097 0.614768
507 1 -22.1213 36.8256 5.44609 0.617421
508 1 -44.3444 21.8552 -13.6627 0.699039
509 2 -23.1019 34.7442 -2.50244 0.695137
510 1 -80.0221 37.0704 10.7816 0.533002
511 1 9.54221 9.42654 23.7128 0.673372
512 2 -25.1247 -1.69406 -11.8218 0.727915
513 2 -18.4924 -18.9239 14.9306 0.800325
514 2 -77.673 4.05761 9.76832 0.701861
515 2 -59.0967 -10.115 -14.4898 0.690005
516 1 24.2812 41.0162 -10.1087 0.524991
517 1 -23.8363 13.2752 50.6692 0.646661
518 3 -34.2352 15.5087 -54.7901 0.848111
519 2 -75.2543 39.4218 -26.6728 0.748177
520 2 -10.784 44.2992 8.10737 0.710476
521 2 -16.5215 64.8014 -21.9791 0.689315
522 3 3.27122 1.25248 -32.6299 0.780214
523 1 24.2916 50.8858 -1.95083 0.564764
524 1 -11.2241 47.4862 -40.7817 0.595032
525 3 -28.7225 65.5932 36.2099 0.91916
526 1 -48.9214 -10.923 -12.5696 0.440653
527 1 -28.8176 4.84846 14.1823 0.605615
528 2 19.5907 36.4513 -12.5266 0.752711
529 1 -48.2143 -2.87136 3.76093 0.621663
530 2 10.5588 58.8461 -4.13294 0.730417
531 3 -28.9069 -21.1682 -13.9164 0.858178
532 1 -54.2411 4.04789 -1.21116 0.673302
533 1 -69.276 -0.480432 14.3434 0.529293
534 2 -40.0923 -14.1114 -10.7993 0.669362
535 2 -67.7946 28.9483 -16.404 0.745277
536 2 -28.0466 84.2157 -1.16505 0.73023
537 2 -4.72339 42.6378 23.2089 0.670247
538 3 -47.1942 -8.71226 -28.9454 0.886788
539 1 -4.07217 73.8105 -12.3416 0.565264
540 1 -22.5717 21.5391 1.10522 0.506171
541 2 -47.4808 -11.7438 11.3718 0.732015
542 1 -12.9243 63.675 -11.2001 0.688473
543 1 -2.84568 24.3944 -7.26097 0.573932
544 1 -23.4807 10.5058 -2.76229 0.655092
545 1 1.75033 -4.61847 16.2689 0.664417
546 2 -55.1508 60.8032 33.1537 0.740049
547 1 -35.5109 59.4373 29.6595 0.597074
548 3 16.2214 13.1511 19.2357 0.857012
549 1 -24.9106 79.313 0.26665 0.608204
550 1 9.12463 27.4397 -4.91383 0.632336
551 1 -66.3265 11.3582 19.259 0.543333
552 2 -53.9054 20.8485 6.49532 0.815477
553 1 -13.5626 9.09975 35.5238 0.571372
554 1 14.539 55.7766 0.763623 0.464641
555 1 -37.3221 72.9229 -9.46173 0.59995
556 2 -23.384 3.25512 -48.7415 0.679969
557 1 10.3779 38.4494 -35.628 0.607007
558 1 -58.8552 43.9749 -44.3552 0.438805
559 1 -4.79654 54.5587 -6.40586 0.570137
560 2 -35.6349 20.2183 33.8873 0.767911
561 1 -63.4835 44.3932 47.3564 0.639625
562 1 2.8355 37.4312 25.2944 0.589764
563 3 -60.3071 43.3806 34.2185 0.886206
564 1 -12.2764 0.0386876 -9.29429 0.644973
565 2 -52.002 7.65168 -18.055 0.684773
566 2 -38.2508 -10.8664 -24.1549 0.667332
567 2 -52.1293 47.1512 32.8594 0.70636
568 2 -49.5993 47.3482 29.0933 0.727664
569 2 -40.7808 41.2512 40.7488 0.70377
570 1 -67.6916 13.0081 10.2732 0.590127
571 1 -81.7521 56.6446 12.7399 0.655433
572 2 -66.7231 -3.53161 -29.4955 0.671012
573 2 -16.0027 15.2257 24.8005 0.6983
574 2 -19.0247 27.0535 -38.0924 0.820587
575 1 -24.351 38.3577 22.9493 0.621072
576 2 -46.9215 54.123 -10.2289 0.802752
577 3 10.8676 61.8727 19.6834 0.897739
578 3 -11.2874 -8.35629 28.8917 0.863256
579 2 -53.2182 46.0257 53.3012 0.749899
580 2 -42.0329 11.898 -16.1556 0.650466
581 1 -72.6336 15.0653 -8.25446 0.603547
582 1 -12.2112 54.5828 4.265 0.554709
583 3 -24.0818 65.4662 -28.1993 0.819618
584 3 -46.2188 -7.40043 -31.224 0.868194
585 1 -11.6459 53.0535 -25.61 0.619153
586 1 -32.6238 21.11 11.4579 0.534727
587 1 -35.4212 72.8676 20.4253 0.626353
588 1 -45.6358 29.4781 33.6812 0.563076
589 2 -61.2357 41.2976 20.0645 0.650752
590 1 -39.304 -12.6951 22.7142 0.647208
591 1 -70.588 63.8104 -23.6371 0.585663
592 1 -41.3842 60.9981 -7.89356 0.525011
593 1 -28.7092 43.7338 44.0182 0.603397
594 2 -32.8174 -13.7 -17.7172 0.749853
595 1 -82.3146 12.4652 -14.575 0.623154
596 2 -25.5372 21.5408 -48.7359 0.769116
597 2 7.39084 18.2817 9.94826 0.778554
598 1 -44.7904 -5.77768 -15.2955 0.600053
599 1 -76.9598 63.2699 11.3324 0.576628
600 2 -34.9724 40.6041 -12.7941 0.6748
601 2 -53.6619 60.354 24.4055 0.671175
602 1 2.12154 36.839 -38.2857 0.618695
603 1 -42.599 63.9128 -38.1326 0.558287
604 1 -67.3143 23.0813 12.453 0.647274
605 1 -18.0196 78.7235 11.2483 0.650948
[truncated: 3,739,215 more chars]
